# Supplementary material for: Phytoalexin sakuranetin attenuates endocytosis and enhances resistance to rice blast
Source: Nat Commun. 2024 Apr 23;15:3437. doi: 10.1038/s41467-024-47746-y (PMC11039461; doi:10.1038/s41467-024-47746-y)
Supplement: Supplementary file 4 — Source data [file 41467_2024_47746_MOESM4_ESM.zip]

Archive with 1 entries (1 files):
- Source data/Source data.xlsx
