# Supplementary material for: Phytoalexin sakuranetin attenuates endocytosis and enhances resistance to rice blast
Source: Nat Commun. 2024 Apr 23;15:3437. doi: 10.1038/s41467-024-47746-y (PMC11039461; doi:10.1038/s41467-024-47746-y)
Supplement: Supplementary file 4 — Source data [file 41467_2024_47746_MOESM4_ESM.zip › Source data/Source data.xlsx]

## Sheet: Figure 1
Source data: Original data points in graphs and uncropped versions of all gels or blots
Figure 1a			Figure 1b			Figure 1c			Figure 1d				Figure 1e				Figure 1f				Figure 1l
LTH			IRBLa-A			IRBL19-A			IRBLta-cp1				IRBL20-IR24				IRBLi-F5				Disease index (%)													Figure 1m				Figure 1n				Figure 1o				Figure 1p
																					LTH	IRBLa-A	IRBL19-A	IRBLta-cp1	IRBL20-IR24	IRBLi-F5	IRBL3-CP4	IRBLk-K	IRBLsh-S	IRBLKs-S	IRBL9-W			LTH				IRBLa-A				IRBL19-A				IRBLta-cp1
																					60	30	13.3333	20	26.6667	33.3333	33.3333	20	26.6667	13.3333	13.3333
																					26.6667	33.3333	33.3333	20	20	20	26.6667	20	6.66667	13.3333	13.3333
																					53.3333	33.3333	33.3333	20	33.3333	20	33.3333	13.3333	13.3333	6.66667	13.3333
																					53.3333	40	33.3333	6.66667	20	13.3333	6.66667	13.3333	20	6.66667	13.3333
																					66.6667	33.3333	20	6.66667	6.66667	13.3333	6.66667	13.3333	13.3333	6.66667	13.3333
																					60	13.3333	33.3333	6.66667	20	20	13.3333	6.66667	20	6.66667	13.3333
																					50	6.66667	6.66667	13.3333	6.66667	13.3333	6.66667	6.66667	20	6.66667	13.3333
																					66.6667	13.3333	6.66667	13.3333	6.66667	15	6.66667	20	13.3333	6.66667	13.3333
																					50	15	13.3333		6.66667	13.3333	13.3333	6.66667	6.66667	13.3333	13.3333
																					50	6.66667	13.3333		20	15	33.3333	20	6.66667	6.66667	10
																					50	13.3333	13.3333		20	33.3333	26.6667	20	13.3333	20	20
																					60		6.66667		6.66667	26.6667	6.66667	20	6.66667	20	20
																					50		13.3333		6.66667	13.3333	6.66667	6.66667	6.66667	20	13.3333			Figure 1q				Figure 1r				Figure 1s				Figure 1t
																					40		6.66667		6.66667	6.66667	6.66667	6.66667	6.66667	6.66667	13.3333			IRBL20-IR24				IRBLi-F5				IRBL3-CP4				IRBLk-K
Figure 1g			Figure 1h				Figure 1i				Figure 1j				Figure 1k						33.3333		20		6.66667	6.66667	13.3333	6.66667	13.3333	6.66667	10
IRBL3-CP4			IRBLk-K				IRBLsh-S				IRBLKs-S				IRBL9-W						20				6.66667	6.66667	13.3333	6.66667	6.66667	6.66667	20
																					20				6.66667	6.66667	13.3333		26.6667	6.66667	13.3333
																					26.6667				13.3333	13.3333				20	6.66667
																					20					6.66667				20	13.3333
																					33.3333					6.66667					20
																					20					20					13.3333
																					30					6.66667					20
																					20					6.66667					20
																					30					6.66667					13.3333
																					20										13.3333
																					30										13.3333
																					20										20			Figure 1u				Figure 1v				Figure 1w
																					30													IRBLsh-S				IRBLKs-S				IRBL9-W
																					30
																					20
																					50
																					30
																					40
																					13.3333
																					33.3333
																					46.6667
																					33.3333
																					46.6667
																					46.6667
																					46.6667
																					46.6667
																					46.6667
																					46.6667

																					LTH	IRBLa-A	IRBL19-A	IRBLta-cp1	IRBL20-IR24	IRBLi-F5	IRBL3-CP4	IRBLk-K	IRBLsh-S	IRBLKs-S	IRBL9-W
																				P value		0.000945574	1.01103e-06	1.35119e-05	3.71784e-09	1.59148e-10	3.10597e-08	5.51251e-09	4.76372e-09	6.08129e-11	3.09184e-12





















































































































































																																																	P value
[truncated: 11 more columns]

## Sheet: Figure  2
Figure 2a				Figure 2e								Figure 2f				Figure 2j								Figure 2k								Figure 2l				Figure 2s									Figure 2t
LTH DMSO				Relative signal intensity of Cytoplasm/PM								LTH DMSO BFA25				Relative size of BFA body								Number of BFA body (%)								NPB BFA25				Relative size of BFA body									Number of BFA body (%)
				LTH				NPB								LTH				NPB				LTH				NPB								NPB	OsNOMT-OX								NPB	OsNOMT-OX
				DMSO	SAK100			DMSO	SAK100							DMSO	SAK100			DMSO	SAK100			DMSO	SAK100			DMSO	SAK100								#5	#7	#8	#12	#14	#24				#5	#7	#8	#12
				0.31989	0.10976			0.27847	0.11785							1.1302	0.82881			1.0227	0.5844			38	32			30	4							1.19727	1.15292	0.44343	0.97555	1.01989	0.26606	0.17737			45.7143	26.6667	17.5	34.0425	30.0699
				0.44662	0.1129			0.27727	0.15019							0.90416	0.52743			1.0227	0.80355			50	36			22	2							1.3303	0.88686	0.17737	0.75384	1.19727	0.26606	0.79818			50	20	40	30	35
				0.43999	0.08547			0.32181	0.09958							0.90416	0.60277			1.09575	0.94965			56	22			36	22							1.41898	1.10858	0.17737	0.97555	0.75384	0.48778	0.48778			40	26.6667	25	35	24
				0.4037	0.09938			0.28604	0.05924							1.1302	0.52743			1.09575	0.65745			44	40			42	14							1.10858	1.15292	0.48778	0.97555	0.79818	0.53212	0.44343			52.6316	20	20	29.6296	26
				0.42042	0.09663			0.18341	0.04992							0.90416	0.60277			1.09575	0.7305			46	34			50	26							1.86242	0.97555	0.62081	0.97555	0.44343	0.75384	0.79818			33.3333	15	15	25	11.6279
				0.34399	0.21722			0.16187	0.04645							1.1302	0.60277			1.09575	0.80355			34	28			26	38							0.88686	0.75384	0.62081	1.50767	0.97555	0.62081	0.75384			36	12	22	28
				0.39254	0.09019			0.22701	0.05148							0.90416	0.82881			1.38795	0.65745			36				22	26							0.62081	0.97555	0.84252	0.75384	0.93121	0.62081	0.88686			30.7692	6.66667	33.3333	30.1887
				0.36397	0.10744			0.17618	0.1687							1.20555	0.75347			1.0227	0.65745			30				52	16							0.97555	0.75384	0.44343	0.84252	0.75384	0.93121	0.79818			35	12	26.6667
				0.55912	0.07172			0.29323	0.08521							0.97951	0.82881			0.94965				38				43.3333	34							1.15292	0.84252	0.62081	1.10858	1.37464	0.93121	0.48778			87.5	11.3208	24.4444
				0.56879	0.1127			0.12856	0.07726							1.20555	0.82881			0.8766				42				38	19.5122							1.50767	1.19727	0.48778	1.24161	0.66515	0.88686	0.66515			44.4444	6.66667	13.3333
Figure 2b				0.33837	0.11326			0.34134	0.1397			Figure 2g				0.90416				1.0227				26				32	26			Figure 2m				0.88686	1.28595	0.66515	0.93121	0.70949	0.97555	0.48778			36	13.0435	34.7826
LTH SAK100				0.25419	0.1497			0.23388	0.09436			LTH SAK100 BFA25				1.05485				1.0227								38	34			OsNOMT-OX #5 BFA25				0.97555	0.75384	0.53212	1.10858	0.84252	0.93121	0.75384			32.5	16	38
				0.18582	0.14502			0.36562	0.10167							1.05485				0.94965					SAK100			26								1.46333	0.79818	0.57646	0.84252	0.88686	0.44343	0.70949					27.907
				0.2165	0.09813			0.24418	0.05588							0.90416				0.8766			P value		0.0487482			30								0.62081	0.57646	0.79818	1.10858	1.01989	0.44343	0.84252					20
				0.27061	0.08584			0.22505	0.11846							1.05485				1.24185								40								1.37464	0.79818	1.01989	0.93121	0.62081	1.10858	0.88686
				0.23037	0.07815			0.34352	0.15427							1.20555				1.0227								52								0.57646	1.15292	0.84252	0.79818	1.19727	0.79818	0.84252			NPB	#5	#7	#8	#12
				0.26357	0.08191			0.28376	0.08487							0.90416				1.09575								18								0.97555	1.15292	0.57646	0.70949	1.3303	0.62081	0.53212		P value		8.39236e-06	0.000937731	0.039841	0.00867825
				0.16727	0.12678			0.18497	0.17805							0.97951				1.1688								46								1.24161	0.57646	0.3104	0.75384	1.15292	0.62081	0.39909
				0.1519	0.1561			0.20566								0.82881				1.0227								44								1.3303	0.44343	0.26606	0.79818	1.10858	0.53212	0.66515
				0.13658	0.18722											0.90416				1.09575								34								0.88686	0.88686	0.39909	0.93121	0.97555	0.79818	0.53212
				0.31969	0.19002				SAK100							0.82881				0.8766								42								0.70949	0.39909	0.26606	1.10858	1.01989	0.53212	0.53212
				0.37913	0.09444		P value		4.35628e-09							0.97951				0.8766								46								1.15292	0.44343	0.88686	0.44343	1.3303	0.53212	0.39909
				0.27175	0.13319											0.82881				0.7305								36								1.19727	0.62081	0.84252	1.37464	1.15292	0.84252	0.53212
				0.27033	0.16504											1.1302				0.8766								30								1.10858	0.53212	0.62081	1.6407	1.46333	0.57646	0.44343
Figure 2c				0.27862	0.09387							Figure 2h				1.1302				0.7305								20				Figure 2n				1.3303	0.53212	0.48778	1.3303	1.01989	0.70949	0.57646
NPB DMSO				0.45404	0.12049							NPB DMSO BFA25				1.05485				1.0227								36				OsNOMT-OX #7 BFA25				0.84252	0.62081	0.79818	1.19727	0.97555	0.70949	0.39909
				0.38784	0.11343											0.90416				1.09575																0.79818	1.28595	0.66515	1.50767	1.24161	0.48778	0.44343
				0.44527	0.12573											0.82881				0.80355									SAK100							0.93121	1.28595	0.44343	1.55201	1.01989	1.01989	0.39909
				0.41151	0.10776											0.90416				1.0227							P value		0.00158244							0.79818	0.70949	0.62081	1.3303	1.41898	0.66515	0.53212
				0.29252	0.09961											1.1302				0.94965																0.70949	0.57646	0.44343	1.01989	0.84252	0.66515	0.35475
				0.29147	0.17225											0.82881				1.24185																0.93121	0.48778	0.44343	0.84252	1.01989	0.44343	0.53212
				0.3028	0.1427											1.1302				0.80355																0.62081	0.53212	0.53212	0.75384	1.10858	0.35475	0.79818
				0.30735	0.14483											0.97951				1.3149																1.19727	0.66515	0.57646	1.37464	1.15292	0.66515	0.53212
				0.29931	0.16881											0.97951				0.8766																0.57646	0.35475	0.53212	1.3303	1.15292	0.79818	0.44343
				0.34065	0.17959											0.82881				0.94965																0.62081	0.75384	0.57646	0.84252	1.19727	0.93121	0.70949
				0.28222	0.17224											0.82881				1.09575																0.79818	0.53212	0.84252	0.97555	0.84252	0.62081	0.48778
				0.3044	0.07783											0.75347				0.8766																0.93121	0.79818	0.88686	1.06424	0.75384	0.62081	0.62081
				0.26551	0.1628											0.82881				1.0227																1.15292	0.75384	0.57646	0.70949	1.06424	0.62081	0.57646
Figure 2d				0.36765	0.14388							Figure 2i				1.20555				0.94965												Figure 2o				0.75384	0.66515	0.66515	0.57646	0.93121	0.48778	0.39909
NPB SAK100				0.31828	0.08657							NPB SAK100 BFA25				0.75347				0.94965												OsNOMT-OX #8 BFA25				0.62081	0.70949	0.75384	0.66515	0.84252	0.79818	0.48778
				0.36908	0.16904											1.28089				1.0227																0.53212	0.48778	0.53212	0.84252	0.79818	0.75384	0.53212
				0.36686	0.09479											1.05485				1.24185																0.48778	0.79818	0.48778	0.57646	0.53212	0.93121	0.44343
				0.38424	0.10548											1.1302				0.8766																0.75384	0.75384	0.39909	0.53212	0.97555	1.01989	0.48778
				0.35914	0.19443											1.05485				0.80355																0.75384	0.70949	0.66515	0.44343	0.79818	0.93121	0.57646
				0.3142	0.14681											1.05485				0.94965																0.79818	0.93121	0.48778	0.66515	0.84252	0.66515	0.39909
				0.33151	0.14753											0.97951				0.8766																0.75384	0.70949	0.84252	0.93121	0.93121	1.01989	0.26606
				0.38332	0.23693											1.05485				1.0227																0.75384	0.53212	0.88686	0.97555	1.24161	1.10858	0.88686
				0.37711	0.1327											1.20555				0.8766																1.19727	0.79818	0.93121	1.01989	0.88686	1.19727
				0.40974	0.12306											1.1302				0.8766																0.88686	0.88686	0.75384	0.75384	1.3303	0.48778
				0.41206	0.14257											0.90416				0.80355																1.06424	0.66515	0.66515	0.84252	0.93121	0.79818
				0.38593	0.22806											0.97951				0.80355																0.66515	0.62081	0.79818	1.10858	0.62081	0.57646
				0.5499	0.14526											1.28089				0.80355																1.06424	0.75384	0.79818	1.10858	1.10858	0.97555
				0.47516	0.17211											1.35624				0.8766												Figure 2p				1.19727	1.3303	0.75384	0.88686	0.62081	0.62081
				0.37565	0.17699											1.1302				0.8766												OsNOMT-OX #12 BFA25				1.6407	0.84252	0.39909	0.62081	0.97555	0.70949
				0.50014	0.196											1.05485				0.8766																1.41898	0.93121	0.22172	0.57646	0.79818	1.10858
				0.43571	0.12399											1.50693				1.1688																1.86242	0.75384	0.70949	0.48778	0.93121	0.84252
				0.44418	0.10427											1.35624				0.80355																1.46333	0.84252	0.62081	0.57646	0.84252	1.01989
				0.39619	0.14507											1.20555				0.94965																1.3303	0.88686	0.75384	0.84252	1.10858	1.3303
				0.47028	0.18018											1.35624				0.7305																1.37464	1.01989	0.84252	1.01989	1.15292	1.19727
				0.19462	0.10516											1.1302				0.65745																1.06424	1.15292	0.79818	1.06424	0.57646	0.75384
				0.2624	0.09437											1.28089				1.24185																1.19727	0.53212	1.06424	1.15292	0.93121	0.53212
				0.25181	0.14561											1.05485				1.09575																1.50767	0.53212	0.66515	0.84252	1.24161	0.84252
				0.36004	0.10825											1.1302				1.24185																0.62081	0.48778	0.84252	0.97555	0.88686	0.75384
				0.3401	0.16214											1.1302				0.94965																0.57646	1.28595	0.84252	0.57646	1.3303	1.01989
				0.26649	0.14044											1.1302				1.0227																0.66515	0.66515	0.70949	0.84252	0.93121	0.57646
				0.26074	0.17674											0.82881				1.0227																0.39909	0.57646	0.62081	0.88686	0.70949	0.66515
				0.29546	0.10072											0.75347				1.0227												Figure 2q				0.62081	1.01989	0.79818	0.97555	0.97555	0.53212
				0.34196	0.12268											1.20555				1.24185												OsNOMT-OX #14 BFA25				0.70949	0.48778	1.10858	1.28595	0.84252	0.48778
				0.28653	0.11313											0.97951				0.94965																0.66515	0.66515	1.08162	1.28595	0.62081	0.62081
					0.11397											0.97951				1.0227																0.70949	1.24161	0.88686	0.84252	0.57646	0.88686
					0.19029											1.28089				1.0227																0.88686	0.70949	0.97555	0.70949	1.28595	1.24161
					0.20158											1.1302				1.0227																0.57646	0.88686	0.93121	0.66515	1.3303	0.39909
					0.23084											0.97951				1.3149																0.57646	0.97555	1.19727	1.10858	1.28595	0.44343
					0.21451											0.97951				1.3149																1.77373	0.70949	0.75384	1.37464	1.01989	0.35475
					0.15753											0.97951				1.1688																0.53212	0.70949	0.48778	0.93121	1.06424	1.15292
					0.16689											1.1302				1.0227																1.10858	0.48778	0.97555	1.46333	0.70949	0.22172
					0.16335											0.75347				1.0227																1.15292	0.53212	0.48778	0.84252	1.01989	0.53212
					0.17272											1.1302				0.94965																0.88686	0.62081	0.84252	0.93121	0.66515	0.53212
					0.14995											1.1302				1.0227																0.70949	0.79818	0.48778	0.53212	1.3303	0.53212
					0.20412											0.90416				1.1688																0.84252	0.70949	0.48778	0.57646	0.70949	0.93121
					0.13806											0.97951				0.8766												Figure 2r				0.88686	0.79818	0.3104	0.53212	0.97555	0.57646
					0.18156											0.75347				0.8766												OsNOMT-OX #24 BFA25				0.79818	0.39909	0.3104	0.53212	0.93121	0.62081
					0.14941											0.82881				1.09575																0.57646	0.79818	0.97555	0.93121	0.62081	0.39909
					0.16472											0.90416				0.8766																0.66515	1.15292	0.84252	0.66515	0.62081	0.48778
					0.22563											0.97951				1.24185																0.57646	1.37464	0.97555	0.88686	0.66515	0.44343
					0.16912											0.90416				1.24185																0.79818	0.44343	0.53212	0.97555	0.44343	0.53212
					0.19326											0.90416				1.24185																0.75384	0.84252	1.24161	1.01989	0.62081	0.53212
					0.19665											1.05485				1.0227																0.53212	0.39909	0.84252	0.79818	0.88686	0.62081
					0.19901											1.05485				1.1688																1.15292	0.93121	0.93121	1.24161	0.62081	0.53212
					0.20473											1.1302				1.09575																1.06424	0.26606	0.62081	0.88686	0.57646	0.57646
					0.11707											0.82881				0.94965																0.97555	0.35475	0.97555	0.57646	0.44343	0.70949
					0.17334											0.90416				1.3149																0.48778	0.3104	1.19727	0.88686	0.3104	1.10858
					0.16251											0.90416				0.65745																0.57646	0.53212	1.01989	0.84252	1.15292	0.70949
					0.15083											0.75347				0.8766																0.88686	0.53212	0.75384	0.75384	0.62081	0.39909
					0.16757											0.82881				1.3149																0.62081	0.79818	0.75384	0.84252	0.44343	0.70949
					0.19069											1.05485				1.0227																1.01989	0.57646	1.10858	0.66515	0.48778	0.48778
					0.21205											1.1302				1.1688																0.84252	0.39909	0.66515	0.97555	0.62081	0.62081
					0.13567											0.90416				1.1688																0.93121	0.57646	1.10858	0.79818	0.48778
					0.13458											1.05485				1.1688																1.59636	0.26606	1.37464	0.93121	1.06424
					0.16378											0.82881				0.8766																1.41898	0.53212	1.41898	0.48778	0.66515
																0.75347				1.24185																0.66515	0.53212	0.70949	0.57646	0.57646
					SAK100											0.90416				1.1688																0.93121	0.39909	1.24161	0.70949	0.62081
			P value		3.68333e-43											0.90416				1.1688																0.97555	0.62081	1.15292	1.28595	0.75384
																0.90416				0.7305																0.84252	0.44343	0.57646	0.39909	0.48778
																1.28089				0.94965																0.79818	0.97342	0.48778	0.97555	0.53212
																0.90416				0.94965																0.84252	0.66515	1.01989	0.66515	0.93121
																1.1302				0.8766																0.93121	0.39909	1.2668	0.75384	1.15292
																0.97951				0.65745																1.15292	0.66515	0.62081	0.84252	0.93121
																1.05485				0.80355																1.6407	0.66515	0.84252	0.70949	0.44343
																0.82881				0.7305																0.75384	0.70949	1.24161	0.57646	0.44343
																0.82881				0.65745																1.3303	0.48778	0.57646	1.46333
																0.82881				0.8766																1.06424	0.53212	1.15292	1.24161
																1.05485				0.65745																1.28595	0.53212	0.48631	0.79818
																0.90416				1.09575																1.37464	0.53212	0.75384	0.88686
																0.90416				0.7305																1.15292	0.53212	0.48778	0.88686
																0.82881				0.8766																1.19727	0.39909	0.75384	0.75384
																0.75347				0.80355																0.70949	0.48778	1.01989	0.44343
																0.97951				0.8766																0.48778	0.53212	0.66515	0.93121
																0.97951				0.8766																0.70949	0.35475	1.10858	1.15292
																0.82881				1.24185																0.93121	0.39909	0.70949	1.01989
																0.90416				1.1688																0.53212	0.53212	1.3303	0.66515
																1.20555				0.7305																0.62081	0.53212	1.21813	0.48778
																0.90416				0.7305																1.10858	0.53212	1.06424	0.66515
																0.90416				0.80355																1.3303	0.39909	0.62081	0.84252
																0.75347				0.94965																0.97555	0.75384	0.44343	0.79818
																				0.7305																0.53212	0.79818	0.62081	0.75384
																	SAK100			1.09575																0.48778	0.39909	0.66515	0.66515
															P value		2.18863e-05			0.8766																0.75384	0.44343	1.10858	1.10858
																				0.94965																0.88686	0.53212	0.39909	0.84252
																				0.8766																1.50767	0.53212	0.39909	1.59636
																				1.1688																1.15292	0.97555	0.48778	0.48778
																				0.94965																1.86242	0.53212	0.48778	0.79818
																				1.1688																1.10858	0.35475	0.62081	0.48778
																				0.94965																1.01989	0.53212	0.26606	0.53212
																				0.80355																1.3303	0.44343	0.35475	0.62081
																				0.7305																0.88686	0.53212	0.53212	0.57646
																				1.09575																1.81807	1.06424	0.57646	0.53212
																				1.0227																1.01989	0.70949	0.57646	0.53212
																				0.94965																1.06424	0.48778	0.79818	0.57646
																				1.09575																0.70949	0.66515	0.39909	0.39909
																				1.24185																1.01989	1.37464	0.39909	0.39909
																				0.80355																1.41898	1.49809	0.66515	0.53212
																				1.3149																1.77373	0.97555	0.53212	0.39909
																				1.461																1.55201	1.37464	0.57646	0.44343
																				1.09575																1.55201	1.10858	0.39909	0.26606
																				1.09575																0.93121	1.24161	0.26606	0.26606
																				1.3149																0.70949	0.53212	0.26606	0.48778
																				0.94965																0.88686	0.53212	0.35475	0.35475
																				1.09575																0.70949	0.39909	0.39909	0.48778
																				1.0227																1.10858	0.53212	0.35475	0.53212
																				1.0227																0.88686	0.53212	0.39909	0.48778
																				1.24185																1.01989	0.88686	0.66515	0.62081
																				1.1688																1.01989	1.28595	0.44343	0.39909
																				0.94965																1.28595	0.70949	0.53212	0.62081
																				1.0227																0.39909	0.26606	0.44343	0.35475
																				1.0227																1.37464	0.39909	0.35475	0.66515
																				1.24185																1.24161	0.26606	0.44343	0.39909
																				1.09575																0.53212	0.39909	0.44343	0.48778
																				1.1688																0.70949	0.39909	0.39909	0.88686
																				1.09575																0.88686	0.39909	0.48778	0.48778
																				0.7305																1.10858	0.26606	0.48778	0.44343
																				1.0227																0.53212	0.26606	0.70949	0.44343
																				0.8766																1.55201	0.62081	0.39909	0.3104
																				0.80355																1.86242	0.53212	0.39909	0.44343
																				1.09575																1.9511	0.26606	0.88686	0.70949
																				1.0227																1.19727	0.39909	0.79818	0.35475
																				1.24185																1.3303	0.35475	0.53212	0.70949
																				0.94965																0.93121	0.26606	0.70949	0.66515
																				1.0227																1.6407	0.39909	0.53212	0.39909
																				0.94965																1.50767	0.70949	0.48778	0.48778
																				1.0227																1.41898	0.53212	0.53212	0.53212
																				1.0227																0.97555	0.39909	0.44343	0.62081
																				0.80355																0.39909	0.39909	0.75384	0.39909
																				1.0227																0.66515	0.39909	0.88686
																				1.0227																0.53212	0.3104	0.79818
																				0.94965																0.66515	0.48778	0.39909
																				0.94965																1.59636		0.53212
																																				1.10858		0.39909
																					SAK100															1.10858		0.48778
																			P value		0.000210427															1.46333		0.53212
																																				1.37464		0.53212
																																				0.62081		0.66515
																																				0.88686		0.70949
																																				0.84252		0.88686
																																				1.10858		0.53212
																																						0.44343
																																						0.70949
																																						0.62081
																																						0.48778
																																						0.53212
																																						0.75384
																																						0.48778
																																						0.53212
																																						0.53212
																																						0.53212
																																						1.06424
																																						0.53212
																																						1.01989
																																						0.70949
																																						0.35475
																																						0.53212
																																						0.44343
																																						0.75384
																																						0.53212
																																						0.53212
																																						0.39909
																																						0.53212
																																						0.88686
																																						0.70949
																																						0.62081
																																						0.26606
																																						0.53212
																																						0.48778
																																				NPB	#5	#7	#8	#12	#14	#24
																																			P value		2.14778e-19	1.10457e-24	2.70393e-08	0.00544194	1.32888e-12	4.13344e-14
[truncated: 28 more columns]

## Sheet: Figure  3
Figure 3a				Figure 3g								Figure 3h				Figure 3j				Figure 3k				Figure 3o						Figure 3p				Figure 3s
LTH/35S::PWL2-GFP#19				Relative size of BFA body								LTH/35S::PWL2-GFP#22 DMSO BFA25				Relative size of BFA body				NPB/ProOsPIN1b::OsPIN1b-GFP #11 TyrA23 50 BFA25				Relative size of BFA body						LTH/35S::PWL2-GFP#22 BFA25				Relative size of BFA body
				LTH/35S::PWL2-GFP#19	IRBL9-W/35S::PWL2-GFP#4	LTH/35S::PWL2-GFP#21	IRBL9-W/35S::PWL2-GFP#9	LTH/35S::PWL2-GFP#22	IRBL9-W/35S::PWL2-GFP#19							LTH/35S::PWL2-GFP#22 BFA25	LTH/35S::PWL2-GFP#22 BFA25 SAK100							NPB/ProOsPIN1b::OsPIN1b-GFP #11		NPB/ProOsPIN2::OsPIN2-GFP#17								BFA25	TyrA23 50 BFA25	TyrA23 50 BFA25 SAK100
				0.51901	0.79848	1.11429	0.63673	0.99757	0.54413							1.36364	0.68182							TyrA23 50 BFA25	TyrA23 50 BFA25 SAK100	TyrA23 50 BFA25	TyrA23 50 BFA25 SAK100							0.81995	0.72173	0.80664
				1.79658	0.63878	1.11429	0.9949	0.72551	0.68016							0.83916	0.57692							1.09339	1.31207	1.51724	0.82759							1.35854	0.76418	1.01891
				1.51711	0.75856	0.67653	0.63673	0.86154	0.99757							1.15385	0.73427							1.20273	0.98405	0.82759	0.82759							0.97645	0.63682	0.80664
				0.79848	0.51901	1.67143	0.75612	1.22429	0.86154							1.46854	0.57692							1.42141	1.20273	0.91954	1.33333							0.67927	0.76418	0.80664
				1.47719	0.51901	0.71633	0.59694	0.90688	0.54413							1.1014	0.89161							1.36674	1.36674	1.28736	1.28736							0.80664	0.89154	0.55191
				1.31749	0.9981	1.35306	0.63673	0.99757	0.77085							1.31119	0.47203							1.42141	1.47608	0.91954	1.10345							1.52836	0.934	0.84909
				0.43916	0.91825	1.07449	0.43775	1.08826	0.49879							0.89161	0.62937							0.82005	1.36674	0.73563	0.91954							0.89154	0.76418	0.50945
				1.19772	0.87833	1.71122	0.63673	1.17895	0.54413							0.89161	0.41958							1.20273	1.47608	1.14943	1.42529							0.934	0.68318	0.55191
				0.91825	0.79848	1.75102	0.47755	0.99757	0.49879							0.83916	0.83916							1.14806	0.87472	1.1954	1.74713							0.84909	0.67145	0.467
				0.9981	0.63878	0.87551	0.59694	0.58947	0.4081							1.25874	0.57692							1.64009	1.31207	1.33333	1.70115							1.01891	0.55191	0.67927
				1.31749	0.55894	1.43265	0.71633	0.90688	0.86154							0.73427	0.57692							1.09339	1.36674	1.28736	1.56322							0.84909	0.84909	0.50945
Figure 3b				1.43726	0.51901	1.59184	0.67653	1.08826	0.54413			Figure 3i				0.83916	0.83916			Figure 3l				0.92938	0.92938	0.96552	1.14943			Figure 3q				0.97645	0.72173	0.55191
IRBL9-W/35S::PWL2-GFP#4				0.79848	0.63878	1.19388	0.55714	1.72308	0.68016			LTH/35S::PWL2-GFP#22 SAK100 BFA25				0.94406	0.68182			NPB/ProOsPIN1b::OsPIN1b-GFP #11 TyrA23 50 SAK100 BFA25				0.92938	1.53075	0.68966	0.91954			LTH/35S::PWL2-GFP#22 TyrA23 50 BFA25				1.10382	0.59436	0.72173
				0.75856	0.51901	0.83571	0.51735	0.63482	0.49879							0.62937	0.83916							0.76538	1.2574	0.96552	1.33333							1.18873	0.72235	0.29718
				0.79848	0.71863	0.9551	0.71633	1.81377	0.54413							0.73423	0.89161							1.20273	1.36674	0.64368	1.6092							1.10382	0.67923	0.467
				1.71673	0.55894	1.11429	0.43775	0.81619	0.95223								0.68182							0.92938	1.2574	0.82759	0.91954							1.18873	0.50945	0.467
				1.07795	0.51901	1.39286	0.59694	0.90688	0.99757								0.83916							1.14806	1.14806	0.73563	1.10345							1.01891	0.63682	0.467
				0.91825	0.43916	1.07449	0.67653	1.08826	1.08826															0.92938	0.87472		1.01149							0.72173	0.64015	0.55191
				0.79848	1.27757	0.79592	0.47755	0.49879	0.90688							LTH/35S::PWL2-GFP#22 BFA25	LTH/35S::PWL2-GFP#22 BFA25 SAK100							0.76538	1.2574		0.41379							1.10382	0.55191	0.63682
				1.11787	0.67871	1.11429	0.59694	1.17895	0.86154						P value		0.000207071							1.03872	1.03872		1.10345							1.01891	0.59436	0.467
				0.8384	0.95818	0.59694	0.43775	1.63239	0.77085															0.5467	0.82005		1.6092							0.934	0.50945	0.51266
				1.27757	0.8384	0.91531	0.51735	0.72551	0.54413															0.98405	1.09339		1.01149							1.18873	0.55191	0.59221
				0.9981	0.8384	0.87551	0.71633	1.22429	0.68016															0.92938	1.20273		1.10345							1.18873	0.50945	0.51258
				0.91825	1.15779	0.83571	0.63673	0.58947	0.77085															0.82005	1.03872		1.33333							1.01891	0.59436	0.50632
				0.91825	0.59886	0.55714	0.83571	0.81619	0.58947															1.14806	1.09339		1.33333							1.10382	0.55191	0.42454
Figure 3c				1.03802	0.63878	0.87551	0.55714	1.81377	0.45344											Figure 3m				0.60137	0.92938		0.73563			Figure 3r				1.01891	0.42454	0.63682
LTH/35S::PWL2-GFP#21				0.59886	0.67871	1.55204	0.39796	1.17895	0.54413											NPB/ProOsPIN2::OsPIN2-GFP #17 TyrA23 50 BFA25				0.98405	1.03872		0.78161			LTH/35S::PWL2-GFP#22 TyrA23 50 SAK100 BFA25				0.97645	0.67927	0.72173
				0.87833	0.55894	1.51224	0.59694	0.77085	0.49879															0.87472	1.20273		0.68966							0.934	0.467	0.67927
				1.27757	0.55894	1.35306	0.55714	0.81619	0.63482															0.92938	1.14806		0.82759							0.89154	0.59436	0.63682
				0.8384	0.51901	1.15408	0.43775	1.17895	0.58947															0.82005	1.42141		0.55172							0.80664	0.97645	0.67927
				0.8384	0.71863	1.03469	0.63673	0.99757	0.72551															0.98405	1.31207		0.87356							1.01891	0.55191	0.76418
				1.03802	0.51901	0.71633	0.47755	1.08826	0.45344															1.42141	1.09339		1.01149							0.89154	0.50945	0.467
				0.87833	0.71863	0.9949	0.67653	1.26964	0.54413															1.53075	0.92938		1.24138							0.97645	0.63682	0.72173
				0.75856	0.39924	0.75612	0.59694	0.77085	0.72551															1.09339	1.36674		0.96552							0.89154	0.63682	0.63682
				1.11787	0.63878	0.9949	0.51735	0.95223	0.95223															1.36674	1.14806		0.82759							0.934	0.59436	0.67927
				1.07795	0.63878	1.23367	0.43775	0.72551	0.77085															0.92938	0.98405		1.05747							0.934	0.50945	0.63682
				1.67681	0.71863	1.11429	0.63673	0.86154	0.58947															0.71071	1.03872		0.55172							0.76418	1.01891	0.63682
				1.15779	0.63878	0.63673	0.47755	0.95223	0.49879															0.76538	1.03872		0.68966							1.14627	0.467	0.67927
				1.03802	0.59886	1.07449	0.63673	0.99757																0.87472	1.47608		0.45977							0.59436	0.50945	0.55191
Figure 3d				0.67871	0.9981	1.27347	0.51735	0.95223												Figure 3n				0.71071	1.09339		0.78161							0.72173	0.51395	0.80664
IRBL9-W/35S::PWL2-GFP#9				0.91825	0.87833	1.31327	0.59694	0.95223												NPB/ProOsPIN2::OsPIN2-GFP #17 TyrA23 50 SAK100 BFA25				0.82005	0.87472									0.80664	0.59436	0.50945
				1.91635	0.9981	1.07449	0.55714	1.49636																0.65604	0.82005									0.55191	0.55191	0.80664
				1.03802	0.55894	1.47245	0.51735	1.5417																0.76538	1.09339									0.84909	0.467	0.63682
				1.07795	0.79848	0.75612	0.67653	0.77085																0.71071	0.98405									1.01891	0.76418	0.38209
				0.91825	0.71863	0.79592		1.1336																1.14806	0.87472									0.934	0.55191	0.72173
				0.91825	0.63878	0.55714		0.95223																1.09339	1.09339									0.84909	0.42005	0.76418
				0.39924	0.51901	0.87551		0.81619																1.03872	0.76538									0.97645	0.80664	0.67927
				1.03802	0.55894	0.83571		0.58947																0.82005	0.87472									0.72173	0.59436	0.50945
				0.9981	0.75856	1.11429		0.77085																0.87472	1.14806									0.84909	0.42454	0.89154
				0.55894	0.63878	0.63673		0.99757																	1.14806									0.934	1.14627	0.59436
				0.8384	0.51901	1.11429		0.90688																	1.14806									0.63682	0.59436	0.76418
				0.47909	0.51901	0.83571		1.1336																	0.87472									0.72173	0.76418	0.67927
				1.59696	0.47909	1.03469		0.77085																	0.87472									1.23118	1.18873	0.72173
Figure 3e				0.9981	0.51901	0.71633		0.63482																	0.92938									0.72173	0.63682	0.68279
LTH/35S::PWL2-GFP#22				0.35932	0.55894	0.71633		1.36032																	0.82005									1.23118	0.63682	0.6734
				0.9981	0.63878	0.87551		0.63482																	1.03872									1.31609	0.67927	0.59436
				1.23764	0.87833	0.59694																			1.20273									1.10382	1.10382	0.84909
				0.75856	0.71863	1.03469																			0.92938									0.67927	0.97645	0.84909
				0.71863	0.67871	0.9551																			0.82005									1.01891	0.934	0.59436
				0.59886	0.63878	0.63673																			1.14806									0.84909	0.80664	0.72173
				0.79848	0.55894	0.87551																			0.65604									0.72173	0.97645	1.01891
				1.31749	0.75856	1.15408																			0.87472									1.31609	0.55191	0.934
				0.95818	0.51901	0.75612																			0.82005									0.80664	0.67927	0.467
					0.55894	0.67653																			0.98405									0.84909	0.55191	0.38209
					0.87833	0.75612																			0.87472									0.42454	1.10382	0.38209
					0.55894	0.87551																			1.09339									1.01891	0.55191	0.84909
					0.27947	0.79592																			0.87472									1.31609	0.59436	0.58654
Figure 3f					0.63878	0.9949																			0.76538									1.06136	0.55191	0.80664
IRBL9-W/35S::PWL2-GFP#19					0.27947	0.43775																			1.09339									1.06136	1.01891	0.42454
					0.71863	0.91531																			1.09339									0.97645	0.84909	0.80664
					0.75856	0.9551																			1.14806									1.10382	0.84909	0.60223
						0.51735																			1.20273									1.27363	0.76418	0.59432
						0.67653																			0.87472									1.18873	0.467	0.72173
						0.63673																			1.03872									1.401	0.72173	0.59436
						0.55714																			0.87472									1.52836	0.76418	0.67927
						0.51735																			0.92938									1.48591	0.63682	0.38209
																									0.87472									1.27363	1.10382	0.72173
				LTH/35S::PWL2-GFP#19	IRBL9-W/35S::PWL2-GFP#4	LTH/35S::PWL2-GFP#21	IRBL9-W/35S::PWL2-GFP#9	LTH/35S::PWL2-GFP#22	IRBL9-W/35S::PWL2-GFP#19																1.09339									1.23118	0.72173	0.63349
			P value		3.96581e-11		2.33005e-12		6.20089e-08																0.87472									1.35854	0.76418	0.76418
																									0.87472									1.44345	0.50945	0.76418
																									0.82005									1.18873		0.84909
																									0.98405									1.14627		0.55524
																									1.09339									0.97645		0.76418
																									1.09339									1.23118		0.80664
																									1.03872									1.01891		0.72173
																									0.76538									0.97645		0.467
																									0.49203									1.44345		0.67927
																									0.5467									1.18873		0.63682
																									0.98405									1.01891		0.84909
																									1.20273									1.44345		1.35854
																									0.92938									1.10382		0.80664
																									1.09339									1.23118		0.84909
																									0.76538									1.14627		0.63682
																																		1.01891		1.01891
																							NPB/ProOsPIN1b::OsPIN1b-GFP #11		NPB/ProOsPIN2::OsPIN2-GFP#17									1.06136		1.01891
																							TyrA23 50 BFA25	TyrA23 50 BFA25 SAK100	TyrA23 50 BFA25	TyrA23 50 BFA25 SAK100								0.72173		0.80664
																							P value		0.298485		0.606224							0.934		0.59436
																																		0.89154		0.50945
																																		1.01891		0.55191
																																		1.14627		0.38209
																																		0.97645		0.50945
																																		0.89154		0.63682
																																		1.14627		0.38209
																																		0.84909		1.01891
																																		1.27363		0.76418
																																		1.23118		0.97645
																																		1.10382		1.01891
																																		0.84909		0.50945
																																		0.84909		0.80664
																																		0.934		1.01891
																																		1.01891		0.72173
																																		1.06136		0.89154
																																		0.76418		0.76418
																																		0.97645		0.89154
																																		1.06136		0.89154
																																		0.97645		1.23118
																																		0.80664		1.10382
																																		1.14627		0.934
																																		1.23118		0.80664
																																		0.89154		1.14627
																																		0.63682		0.89154
																																		0.76418		0.89154
																																		0.67927		0.97645
																																		0.55191		0.84909
																																		0.59436		1.01891
																																		0.89154		0.67927
																																		0.97645		0.934
																																		0.76418		0.934
																																		0.72173		1.06136
																																		0.84909		0.934
																																		0.72173		0.934
																																		0.80664		0.80664
																																		1.18873		1.10382
																																		1.18873		0.72173
																																		1.10382		1.10382
																																		1.10382		0.89154
																																		0.934		0.84909
																																		0.934		0.80664
																																		0.934		0.59436
																																		1.27363		1.01891
																																		1.48591		1.14627
																																		0.89154		1.10382
																																		1.14627		1.10382
																																				0.934
																																				1.27363
																																				1.06136
																																				1.14627
																																				1.14627
																																				1.10382
																																				1.18873
																																				0.934
																																				0.89154
																																				0.97645
																																				0.97645
																																				0.55191
																																				0.80664
																																				0.84909
																																				0.934
																																				0.76418
																																				1.10382
																																				0.934
																																				1.01891
																																				1.27363
																																				0.97645
																																				0.934
																																				0.84909
																																				1.14627
																																				0.67927
																																				0.89154
																																				1.14627
																																				0.76418
																																				0.84909
																																				0.89154
																																				0.934
																																				0.84909
																																				0.72173
																																				0.84909
																																				0.89154
																																				0.97645
																																				1.18873
																																				0.80664
																																				0.84909
																																				0.89154
																																				0.934
																																				1.14627
																																				1.10382
																																				0.76418
																																				0.80664
																																		BFA25	TyrA23 50 BFA25	TyrA23 50 BFA25 SAK100
																																	P value		1.00388e-22	4.09768e-17

## Sheet: Figure  4
Figure 4a								Figure 4b					Figure 4c				Figure 4d							Figure 4e				Figure 4f				Figure 4g								Figure 4h				Figure 4i
NPB+Guy11		chc-cc #1+Guy11			chc-cc #2+Guy11			Disease index (%)					MoPot2 gene expression levels				NPB+Guy11							Disease index (%)				MoPot2 gene expression levels				NPB+GUY11								Lesion length (cm)				MoPot2 gene expression levels
								NPB	chc-cc				NPB	chc-cc										NPB/H2O	NPB/ES9			NPB/H2O	NPB/ES9			H2O			ES9-17					NPB/H2O	NPB/ES9-17			NPB/H2O	NPB/ES9-17
									#1	#2				#1	#2									15	25		Actin C(T)	16.278	19.673											0.90432	0.75361		Actin C(T)	17.518	20.361
								13.3333	20	6.66667		Actin C(T)	17.71	26.98	19.237									25	15			16.635	19.577											0.96861	0.77234			17.551	20.279
								13.3333	15	5			17.292	27.116	19.343									13.3333	10			16.822	19.286											0.97878	0.84903			17.215	20.557
								20	13.3333	10			17.791	27.08	19.45									30	30															1.02482	0.9702
								20	15	5														40	25		MoPot2C(T)	14.573	19.108											1.42874	1.16818		MoPot2C(T)	17.714	21.914
								13.3333	13.3333	5		MoPot2C(T)	15.629	27.194	20.364									15	13.3333			14.5	19.074											1.24468	1.00645			17.749	21.949
								33.3333	13.3333	6.66667			15.716	27.249	20.368									30	26.6667			14.306	19.052											1.28102	1.17557			17.711	21.74
								26.6667	13.3333	5			16.043	27.213	20.218									20	33.3333															1.19149	0.8531
								20	13.3333	10														40	15		Average	0.75071	0.11771											1.16269	0.88424		Average	1.07227	0.41861
								10	15	6.66667		Average	1.21363	0.2473	0.13134									20	15			1.01139	0.13025											1.31953	0.81169			1.071	0.386
								20	13.3333	15			0.8552	0.26158	0.14096									15	20			1.31707	0.10862											2.35116	0.74676			0.87095	0.54099
								20	13.3333	6.66667			0.96348	0.26158	0.16844									40	20															1.36187	0.78305
								10	13.3333	6.66667														26.6667	26.6667			NPB/H2O	NPB/ES9											1.07736	1.12259			NPB/H2O	NPB/ES9-17
								10	13.3333	5			NPB	#1	#2									15	33.3333		P value		0.005											1.08641	0.87539		P value		0.002
								10	13.3333	5		P value		0.025	0.001									46.6667	15															1.87234	0.63594
								30	13.3333	5														30	26.6667															1.55377	1.88292
								10	13.3333	6.66667														20	20															1.30851	1.405
								10	13.3333	6.66667														46.6667	20															0.81641	1.85171
								26.6667	13.3333	5														46.6667	26.6667															0.98024	0.92216
								26.6667	13.3333	5														35	25															0.97278	1.04205
								13.3333	13.3333	6.66667														25	20															0.91659	0.7577
								26.6667	10	5														35	15															0.80847	0.77157
								30	13.3333	6.66667														26.6667	40															0.93947	1.00585
								40	15	6.66667														33.3333	13.3333															1.93848	0.78021
								13.3333	15	5														20	20															1.07057	1.33193
								20	15	20														53.3333	26.6667															2.18474	0.90505
								13.3333	15	10														20	26.6667															0.97939	1.47735
								30	15	6.66667														35	20															0.92021	1.0569
								26.6667	13.3333	10															40															0.85696	0.93718
								20	13.3333	6.66667														26.6667	40															0.86189	1.35273
								13.3333	13.3333	10														35	13.3333															0.84258	0.84292
								40	13.3333	10																														0.82645	0.86964
								20	10	10														NPB/H2O	NPB/ES9															0.82101	1.13118
								20	10	13.3333													P value		0.0162517															1.73933	1.44454
								20	13.3333	15																														0.85492	0.99276
								13.3333	13.3333	20																														0.83426	1.18565
								20	20	5																														0.88473	1.01212
								13.3333	13.3333	6.66667																														0.80779	0.79813
								30	13.3333	5																														0.88473	0.86109
								10	20	6.66667																														1.61816	0.87309
								10	15	6.66667																														0.9557	0.79581
								20	15	13.3333																														0.85492	0.91548
								13.3333	13.3333	6.66667																														1.11642	0.75098
								13.3333	13.3333	13.3333																														1.13678	0.86431
								13.3333	13.3333	20																														1.26348	0.84292
								20	15	20																														1.27722	0.72115
								10	15	13.3333																														1.43806	0.84538
									20	6.66667																														1.35819	0.9081
									15	13.3333																														1.01244	0.84292
									20	5																														1.29813	0.73543
									20	10																														1.04396	0.80691
									15	13.3333																														2.43657	0.93527
									15	13.3333																														0.98903	0.77469
									15	13.3333																														2.306	0.78536
									15	5																														1.83583	1.06866
									15	5																														0.82343	1.00185
									15	6.66667																														2.38172	0.9036
									15	13.3333																														1.25119	0.91219
									20	10																														1.43355	1.10409
									15	13.3333																														1.70312	1.12924
									13.3333	13.3333																														2.14934	1.17217
									13.3333	6.66667																														0.85258	0.71244
									13.3333	10																														0.84731	0.77584
									15	20																														1.04253	0.86331
									15	10																															0.92966
									20	13.3333																															0.70441
									25	13.3333																															0.76529
									13.3333	6.66667																															1.14483
									13.3333	10																															1.19523
									15	20																															1.1165
									20	20																															1.05275
									20	10																															1.30892
									15	10																															1.46715
									13.3333	5																															0.83151
									20	15																															0.96823
									15	20																															0.81981
									15	20																															0.74645
									20	6.66667																															1.30892
									13.3333	15																															1.17982
									13.3333																																1.01288
																																									0.87559
								NPB	#1	#2																															1.12331
							P value		6.74087e-05	2.47943e-12																															0.80289
																																									0.79781
																																									0.85085
																																									0.73961
																																									0.78884
																																									1.09582
																																									0.82783
																																									0.92472
																																									0.86095
																																									1.05227
																																									0.86625
																																									0.73617
																																									0.77584
																																									0.94646
																																									0.87034
																																									1.08462
																																									0.76595
																																									0.79717
																																									0.86154
																																									0.88195
																																								NPB/H2O	NPB/ES9-17
																																							P value		3.77417e-07

## Sheet: Supplementary Figure 1
	Supplementary Figure 1
	Sak contents （ng/g FW）
	LTH		IRBLa-A		IRBL19-A		IRBLta-cp1		IRBL20-IR24		IRBLi-F5		IRBL3-CP4		IRBLk-K		IRBLsh-S		IRBLKs-S		IRBL9-W
	H2O	Guy11	H2O	Guy11	H2O	Guy11	H2O	Guy11	H2O	Guy11	H2O	Guy11	H2O	Guy11	H2O	Guy11	H2O	Guy11	H2O	Guy11	H2O	Guy11
	0.68	0.44	1.464	66.708	0.55	693.489	0.792	3.933	2.26	103.519	0.417	79.348	0.55	0.85	0.53	0.569	0.69	5.026	1.21	3.361	0.62	1.391
	0.12	0.27	1.51	54.043	0.727	673.398	0.858	4.278	2.604	108.148	0.719	84.83	0.56	1.268	0.547	0.741	0.844	6.439	0.769	2.418	0.758	1.835
	0.551	0.32	1.279	85.647	1.202	625.071	0.87	3.84	2.084	104.373	0.348	86.282	0.421	1.228	0.561	0.691	0.557	5.059	1.279	2.908	1.469	1.589
		0.35			0.549	672.403		3.151	2.437			77.492	1.015	1.083	0.589		0.504			2.314		1.281
								4.222	2.948								0.589
									2.633
P value		0.518459		0.00183676		7.21088e-09		2.84238e-05		1.49699e-12		5.1552e-07		0.0295224		0.158456		0.0081845		0.00251546		0.0406036

## Sheet: Supplementary Figure 2
Supplementary Figure 2a				Supplementary Figure 2l													Supplementary Figure 2m													Supplementary Figure 2n
LTH				Relative size of BFA body													Number of BFA body (%)													Sak contents （ng/g FW）
				LTH	IRBLa-A	IRBL19-A	IRBLta-cp1	IRBL20-IR24	IRBLi-F5	IRBL3-CP4	IRBLk-K	IRBLsh-S	IRBLKs-S	IRBL9-W			LTH	IRBLa-A	IRBL19-A	IRBLta-cp1	IRBL20-IR24	IRBLi-F5	IRBL3-CP4	IRBLk-K	IRBLsh-S	IRBLKs-S	IRBL9-W			LTH	IRBLa-A	IRBL19-A	IRBLta-cp1	IRBL20-IR24	IRBLi-F5	IRBL3-CP4	IRBLk-K	IRBLsh-S	IRBLKs-S	IRBL9-W
				0.93	1.00154	0.96085	1.21615	0.78692	0.85846	0.93	0.71538	1.00154	1.07308	0.88694			0.6	0.28	0.44	0.28	0.125	0.28	0.28	0.32	0.36	0.28	0.25			0.28	0.41	0.43	0.55	0.38	0.54	0.55	0.379	0.48	0.413	0.62
				1.21615	0.78692	1.01423	1.28769	0.78692	1.00154	0.78692	0.78692	0.85846	1.14462	0.77607			0.52	0.36	0.36	0.36	0.1875	0.36	0.2	0.24	0.24	0.24	0.3125			0.33	0.86	0.34	0.4	0.581	1.01	0.493	0.397	0.341	0.576	0.71
				0.93	0.78692	1.06762	0.78692	1.00154	0.78692	1.00154	0.93	0.85846	0.93	0.9978			0.56	0.24	0.28	0.48	0.25	0.4	0.2	0.2	0.4	0.28	0.4375			0.346	0.93	0.34	0.77	0.417	0.51	0.465	0.358	0.576	0.596	0.346
				1.14462	0.78692	0.74733	0.85846	0.93	0.78692	1.21615	0.93	1.00154	1.14462	0.88694			0.52	0.32	0.32	0.44	0.375	0.36	0.24	0.12	0.24	0.4	0.1875				0.775	0.346	0.573				0.383		0.417	0.38
				1.21615	1.07308	0.64057	1.00154	0.85846	0.85846	0.71538	1.14462	1.07308	1.21615	1.16411			0.64	0.24	0.36	0.24	0.4375	0.32	0.16	0.24	0.16	0.32	0.125				0.999	0.723	0.62							0.468
				0.93	1.28769	1.22776	0.93	0.93	1.00154	0.78692	0.71538	1.14462	0.85846	0.9978			0.6	0.16	0.4	0.2		0.24	0.24	0.2	0.36	0.4	0.375				0.668	0.314	0.559							0.396
				0.85846	0.93	1.17438	1.07308	0.78692	0.71538	0.85846	0.85846	0.93	1.07308	0.88694			0.52	0.2	0.24			0.28		0.16	0.28							0.349	0.85							0.349
				1.28769	1.07308	1.33452	1.07308	0.78692	0.78692	0.78692	0.78692	1.14462	1.07308	0.8315			0.6	0.16	0.28			0.2		0.12									0.521
				1.35923	1.00154	0.96085	0.78692	1.00154	0.85846	1.14462	0.78692	1.14462	1.00154	0.8315			0.4	0.12	0.16					0.24
				1.07308	0.85846	1.54804	1.00154	0.85846	0.85846	0.78692	0.78692	0.85846	1.00154	0.72064			0.44	0.2	0.2					0.12						LTH	IRBLa-A	IRBL19-A	IRBLta-cp1	IRBL20-IR24	IRBLi-F5	IRBL3-CP4	IRBLk-K	IRBLsh-S	IRBLKs-S	IRBL9-W
				1.43077	0.93	0.69395	0.93	0.57231	0.85846	0.93	0.71538	1.35923	1.00154	0.8315				0.28						0.16					P value		0.001	0.261	0.009	0.105	0.15	0.001	0.027	0.11	0.031	0.038
Supplementary Figure 2b				1.00154	0.85846	0.74733	0.85846	0.57231	0.71538	0.78692	0.85846	1.07308	0.85846	1.21954				0.36						0.36
IRBLa-A				1.07308	0.78692	0.85409	1.00154	0.85846	0.78692	0.71538	0.78692	0.85846	0.85846	1.05324				0.12						0.28
				1.00154	0.78692	0.80071	0.93	0.71538	0.78692	0.93	0.64385	1.00154	1.07308	1.10867				0.4						0.16
				0.85846	0.78692	1.22776	0.78692	0.78692	0.78692	0.93	0.78692	0.93	1.14462	0.94237				0.32						0.2
				1.21615	1.00154	0.74733	1.07308	0.50077	0.71538	0.78692	0.64385	1.14462	1.00154	0.88694				0.28						0.28
				1.21615	0.93	1.06762	1.07308	0.57231	0.85846	1.07308	0.71538	1.07308	0.85846	0.4989				0.16						0.16
				0.85846	0.57231	0.96085	1.07308	0.78692	0.78692	0.85846	0.85846	1.07308	0.85846	0.94237				0.24
				0.71538	1.00154	0.85409	0.85846	1.28769	0.85846	0.71538	0.78692	1.28769	0.93	0.88694
				0.85846	0.85846	1.01423	0.93	0.71538	0.85846	1.28769	0.85846	1.21615	1.07308	1.16411			LTH	IRBLa-A	IRBL19-A	IRBLta-cp1	IRBL20-IR24	IRBLi-F5	IRBL3-CP4	IRBLk-K	IRBLsh-S	IRBLKs-S	IRBL9-W
				0.93	1.00154	1.17438	1.00154	0.57231	0.85846	1.21615	0.71538	1.21615	1.14462	1.21954		P value		7.12547e-09	5.81184e-06	0.00418022	0.0069397	3.56849e-06	3.46236e-08	1.57193e-09	4.75923e-05	6.2173e-05	0.00149479
				1.07308	0.64385	0.85409	1.00154	0.85846	0.71538	1.14462	0.64385	1.28769	0.71538	0.94237
				0.93	0.85846	1.17438	1.43077	1.00154	0.78692	0.78692	0.71538	1.07308	1.00154	0.94237
				1.07308	0.93	0.69395	1.00154	0.85846	0.78692	1.07308	0.78692	1.00154	0.71538	1.44127
				0.85846	0.85846	0.96085	1.07308	0.85846	0.71538	0.85846	0.85846	0.85846	0.93	0.72064
Supplementary Figure 2c				1.14462	0.71538	0.74733	0.93	0.71538	0.64385	0.93	0.78692	1.00154	0.85846	1.05324
IRBL19-A				1.07308	0.78692	0.90747	1.00154	0.57231	0.85846	0.85846	0.78692	1.07308	1.00154	0.8315
				0.85846	0.64385	0.80071	0.93	0.93	1.07308	1.00154	0.85846	0.93	0.78692	0.94237
				0.93	0.64385	0.69395	0.71538	1.00154	1.07308	0.85846	0.85846	0.85846	0.78692	0.88694
				0.85846	0.93	0.85409	0.85846	1.00154	0.93	0.78692	0.78692	0.71538	0.78692	0.8315
				1.14462	1.00154	0.96085	0.78692	1.14462	0.78692	0.85846	0.78692	0.85846	0.85846	0.88694
				0.85846	0.71538	0.90747	0.93	0.78692	1.00154	0.93	0.64385	1.14462	0.71538	0.94237
				1.00154	0.71538	1.01423	1.07308	0.71538	0.78692	0.93	0.64385	1.00154	0.71538	0.88694
				1.21615	0.57231	0.80071	0.78692	0.85846	0.64385	0.85846	0.71538	0.85846	0.93	0.60977
				0.93	0.78692	0.58719	1.28769	0.64385	0.71538	0.71538	0.85846	1.00154	0.93	0.55434
				1.14462	1.00154	0.74733	0.78692	0.71538	0.85846	0.85846	0.78692	0.78692	0.64385	0.88694
				0.85846	0.85846	0.80071	1.00154	0.78692	0.85846	1.14462	0.85846	1.14462	0.93	0.8315
				0.85846	1.00154	0.53381	1.28769	0.78692	0.85846	1.00154	0.57231	0.93	0.71538	0.94237
				0.71538	0.85846	0.74733	0.93	0.71538	1.00154	0.93	0.57231	0.71538	0.78692	1.10867
Supplementary Figure 2d				0.71538	0.71538	0.64057	0.85846	0.78692	0.93	0.78692	0.71538	0.93	0.85846	1.44127
IRBLta-cp1				0.85846	0.85846	0.74733	0.85846	0.64385	0.93	0.93	0.78692	0.85846	1.28769	1.05324
				0.78692	0.85846	0.53381	0.85846	0.78692	0.93	1.21615	0.78692	1.07308	1.28769	0.9978
				1.00154	1.00154	0.74733	1.21615	0.78692	0.85846	0.78692	0.78692	1.07308	0.85846	0.88694
				1.00154	0.85846	0.48043	1.28769	0.85846	0.85846	0.78692	0.71538	0.64385	0.64385	0.77607
				0.93	0.71538	0.53381	1.21615	0.78692	0.71538	0.93	0.78692	0.85846	1.00154	0.9978
				0.93	0.93	0.74733	1.00154	0.85846	0.85846	0.93	0.93	0.78692	0.93	0.88694
				0.85846	0.93	0.80071	0.93	0.78692	0.78692	0.85846	0.85846	0.71538	0.93	1.16411
				0.93	0.85846	0.80071	0.85846	0.78692	0.93	0.78692	0.78692	0.78692	0.93	0.9978
				1.21615	0.71538	1.22776	0.78692	0.78692	0.85846	1.07308	0.78692	0.93	0.85846	0.88694
				0.85846	0.78692	0.58719	0.78692	0.78692	0.85846	1.00154	0.78692	0.93	0.85846	0.8315
				1.21615	0.85846	0.64057	1.00154	0.57231	0.71538	1.00154	0.85846	0.85846	1.00154	0.8315
				1.43077	1.07308	0.90747	1.00154	0.71538	1.00154	0.85846	0.85846	1.14462	0.93	0.72064
				0.78692	1.07308	1.06762	0.93	0.85846	0.85846	0.78692	0.85846	1.00154	0.78692	0.8315
Supplementary Figure 2e				0.78692	0.85846	0.80071	0.85846	0.64385	0.85846	0.93	0.78692	1.14462	0.71538	1.21954
IRBL20-IR24				1.28769	1.00154	0.90747	0.93	0.57231	1.07308	0.85846	0.78692	0.93	0.71538	1.05324
				0.93	1.07308	0.74733	0.93	0.78692	0.85846	0.85846	0.71538	0.85846	0.71538	1.10867
				0.85846	0.85846	0.64057	0.85846	1.28769	0.85846	0.85846	0.85846	0.78692	0.71538	0.94237
				0.85846	0.78692	0.74733	1.00154	0.71538	0.85846	0.85846	0.78692	0.85846	0.71538	0.88694
				0.71538	1.00154	0.96085	0.85846	0.71538	0.85846	0.85846	0.85846	1.00154	0.71538	0.4989
				1.14462	1.00154	0.69395	1.00154		0.85846	0.78692	0.71538	0.85846	0.71538	0.94237
				1.21615	0.93	0.80071	1.28769		1.21615	0.78692	0.57231	0.85846	1.07308	0.88694
				1.00154	1.14462	1.22776	0.85846		1.14462	1.07308	0.71538	1.00154	0.85846	1.16411
				1.28769	0.85846	1.17438	1.14462		1.28769	1.00154	0.71538	0.93	0.85846	1.21954
				0.93	0.71538	0.85409	1.07308		0.93	0.85846	0.85846	0.71538	0.71538	0.94237
				1.07308	0.57231	0.90747	0.71538		1.00154	0.71538	0.85846	1.00154	0.85846	0.94237
				1.07308	0.71538	1.121	0.93		1.00154	0.85846	0.78692	1.00154	0.85846	1.44127
				0.85846	1.00154	0.96085	1.00154		1.14462	0.78692	0.85846	0.85846	0.93	0.72064
Supplementary Figure 2f				0.85846	0.57231	0.90747	0.71538		1.00154	0.78692	0.71538	0.78692	0.78692	1.05324
IRBLi-F5				1.00154	0.85846	0.85409	0.71538		1.14462	0.78692	0.85846	0.71538	0.78692	0.8315
				0.85846	0.78692	0.85409	0.93		0.78692	0.93	0.85846	1.07308	0.78692	0.94237
				1.00154	0.85846	0.90747	0.78692		0.93	0.71538	0.78692	1.21615	0.71538	0.88694
				0.78692	0.85846	1.22776	0.93		0.85846	0.78692	0.71538	0.85846	1.07308	0.8315
				0.93	0.85846	1.17438	0.78692		0.71538	0.85846	0.71538	0.85846	0.85846	0.88694
				1.28769	0.85846	1.17438	0.78692		0.93	0.71538	0.71538	0.93	1.00154	0.94237
				1.00154	1.00154	1.01423	0.93		0.64385	0.78692	0.78692	1.00154	0.85846	0.88694
				1.00154	0.78692	0.69395	0.78692		0.71538	1.00154	0.71538	0.78692	0.85846	0.60977
				1.07308	1.00154	0.80071	1.00154		0.93	0.85846	0.78692	0.85846	1.07308	0.55434
				0.78692	0.85846	1.01423	0.71538		0.93	1.07308	0.71538	0.78692	1.28769	0.88694
				1.28769	0.78692	1.121	0.78692		0.85846	0.85846	0.71538	0.71538	0.93	0.8315
				1.00154	0.71538	1.01423	0.71538		0.93	0.78692	0.93	0.64385	1.00154	0.94237
				0.85846	0.71538	1.22776	0.85846		0.64385	0.78692	0.85846	0.71538	0.78692	1.10867
Supplementary Figure 2g				1.35923	0.93	0.85409	1.14462		1.00154	0.85846	0.85846	0.78692	1.00154	1.44127
IRBL3-CP4				1.14462	0.85846	1.33452	1.00154		0.78692	0.78692	0.64385	1.00154	0.78692	1.05324
				1.00154	0.78692	0.90747	1.00154		1.00154	0.93	0.78692	1.00154	0.93	0.9978
				0.85846	0.57231	1.28114	1.07308		0.78692	0.85846	0.78692	0.78692	0.71538	0.72064
				0.93	0.57231	0.69395	0.78692		0.85846	1.00154	0.85846	0.85846	0.93	0.55434
				1.28769	0.64385	0.96085	0.85846		0.71538	0.71538	0.85846	0.78692	0.71538	1.05324
				0.85846	0.71538	0.74733	1.00154		0.85846	0.78692	0.85846	0.93	0.85846	0.9978
				0.85846	1.21615	0.85409	1.21615		0.78692	0.85846	0.85846	0.85846	1.00154	1.10867
				1.00154	0.93	1.01423	1.14462		0.93	1.21615	0.71538	1.00154	0.64385	0.8315
				0.93	0.71538	1.01423	0.85846		0.78692	1.14462	0.78692	0.93	0.93	0.77607
				1.00154	0.85846	1.22776	1.14462		0.85846	0.85846	0.85846	0.71538	0.93	0.8315
				0.78692	0.85846	1.121	0.71538		0.78692	0.85846	0.85846	0.78692	0.78692	0.94237
				1.07308	0.93	0.80071	1.00154		1.14462	0.85846	0.78692	0.71538	0.93	0.94237
				0.85846	0.71538	0.58719	0.78692		1.28769	0.78692	0.78692	0.71538	0.78692	1.21954
Supplementary Figure 2h				1.07308	0.71538	0.48043	0.78692		1.00154	0.71538	0.64385	0.71538	1.14462	0.88694
IRBLk-K				0.85846	0.64385	0.53381	0.93		0.78692	0.85846	0.78692	0.78692	0.78692	1.05324
				1.00154	0.64385	0.69395	0.85846		0.78692	0.78692	0.71538	0.64385	0.85846	1.10867
				1.00154	0.71538	0.53381	1.14462		1.00154	1.07308	0.93	0.85846	0.93	0.9978
				1.00154	0.78692	0.64057	0.78692		0.93	0.78692	0.78692	0.78692	0.93	0.88694
				0.85846	0.71538	0.58719	1.00154		0.85846	0.93	0.85846	0.85846	0.78692	1.21954
				1.00154	0.78692	0.90747	0.93		0.85846	0.78692	1.00154	0.85846	0.78692	0.94237
				1.00154	0.78692	0.85409	0.93		1.07308	0.78692	0.85846	0.85846	0.85846	0.9978
				0.85846	0.78692	1.121	0.85846		0.85846	1.00154	0.71538	1.00154	0.78692	1.05324
				0.85846	0.71538	0.85409	0.85846		1.28769	0.85846	0.78692	1.00154	0.78692	0.88694
				0.85846	0.64385	0.90747	1.07308		1.07308	0.93	0.78692	0.85846	0.93	0.88694
				1.35923	0.71538	0.80071	0.85846		1.07308	0.93	0.78692	0.85846	1.00154	0.6652
				0.71538	0.78692	0.74733	0.93		0.85846	1.14462	0.64385	0.64385	1.00154	0.94237
				1.14462	0.71538	0.69395	0.78692		0.78692	0.93	0.85846	0.57231	0.93	1.05324
Supplementary Figure 2i				0.71538	0.85846	1.22776	1.43077		1.00154	1.14462	0.71538	0.85846	0.85846	0.9978
IRBLsh-S				0.78692	0.78692	1.01423	1.43077		0.85846	1.14462	0.71538	0.85846	0.85846	0.88694
				1.00154	0.78692	0.96085	0.85846		1.14462	0.93	0.78692	0.71538	1.00154	0.44347
				1.28769	0.71538	0.90747	1.00154		0.64385	0.71538	0.78692	0.71538	0.93	0.55434
				1.28769	0.78692	0.74733	1.28769		0.71538	0.85846	0.71538	0.85846	0.93	0.60977
				1.00154	1.00154	0.64057	1.00154		0.78692	0.85846	0.85846	0.93	0.93	0.60977
				1.07308	0.93	0.90747	1.00154		0.85846	1.00154	0.57231	1.00154	0.85846	0.9978
				1.21615	0.78692	1.01423	1.07308		0.93	0.78692	0.71538	1.07308	0.93	1.10867
				0.93	0.93	0.74733	1.00154		0.85846	0.78692	0.71538	1.00154	0.85846	0.88694
				0.85846	0.93	0.74733	0.85846		1.07308	0.64385	0.85846	1.14462	0.78692	1.05324
				0.71538	0.85846	0.96085	0.85846		1.00154	0.78692	0.78692	0.85846	0.85846	0.8315
				1.07308	0.85846	0.90747	0.85846		0.78692	0.85846	0.78692	0.85846	0.78692	1.05324
				1.21615	0.57231	0.48043	1.00154		0.93	0.71538	0.78692	0.78692	0.93	0.9978
				1.00154	1.07308	0.96085	0.85846		1.07308	0.85846	0.78692	0.85846	0.64385	0.77607
Supplementary Figure 2j				0.78692	0.71538		0.78692		0.85846	0.78692	0.78692	0.78692	0.71538	0.9978
IRBLKs-S				0.85846	0.85846		0.85846		0.93	1.28769	0.85846	0.78692	0.85846	1.16411
				0.78692	0.71538		1.35923		1.00154	0.93	0.78692	0.78692	0.93	0.9978
				0.85846	0.64385		0.71538		1.21615		0.64385	1.14462	1.00154	0.38804
				1.00154	0.57231		0.71538		0.85846		0.78692	1.14462	0.85846	0.72064
				1.14462	0.64385		1.00154		0.78692		0.93	0.93	0.93	1.05324
				0.93	0.57231		1.07308		1.07308		1.00154	1.14462	0.85846	0.8315
				1.21615	0.57231		0.93		1.14462		0.78692	1.07308	0.85846	1.05324
				0.78692	0.71538		0.85846		1.07308		1.00154	1.07308	0.71538	0.72064
				1.14462	0.78692		0.85846		0.71538		0.64385	0.78692	1.00154	0.72064
				1.21615	0.71538		0.85846		0.71538		0.78692	1.00154	0.78692	0.94237
				1.00154	0.85846		0.78692		0.93		0.85846	1.00154	0.78692	1.10867
				0.78692	0.93		0.93		1.07308		0.78692	0.85846	0.71538	0.8315
				0.78692	0.78692		1.00154		1.00154		0.64385	1.21615	0.71538	0.8315
Supplementary Figure 2k				1.14462	1.00154		0.93		1.00154		0.93	1.07308	0.85846	0.8315
IRBL9-W				0.93	1.00154		0.93		1.07308		0.78692	1.00154	1.00154	0.77607
				1.07308	0.85846		0.93		1.07308		0.85846	1.07308	1.00154	0.94237
				1.07308	0.93		0.78692		0.93		1.28769	0.93	0.85846	1.10867
				1.14462	1.00154		0.78692		1.00154		0.78692	0.64385	0.93	0.77607
				1.00154	0.78692		1.21615		0.78692		0.64385	0.93	0.71538	0.72064
				0.85846	0.78692		1.07308		0.85846		0.71538	0.93	0.85846	0.94237
				0.93	0.85846		1.14462		1.00154		0.57231	0.93	0.85846	0.94237
				1.07308	1.14462		1.07308		1.00154		0.57231	1.35923	0.78692	0.77607
				0.85846	1.35923		1.07308		0.78692		0.71538	0.71538	0.85846	1.33041
				0.93	1.14462		0.78692		1.43077		0.78692	1.00154	0.78692	0.9978
				1.14462	0.85846		0.93		1.14462		0.78692	1.14462	0.85846	0.88694
				0.93	0.93		0.93		1.07308		0.78692	1.21615	0.85846	0.77607
				1.28769	1.00154		0.78692		0.85846		0.71538	1.35923	1.07308	0.88694
				1.00154	1.00154		0.78692		0.85846		0.78692	1.00154	0.85846	0.6652
				1.21615	0.93		0.71538		0.93		0.85846	0.85846	1.00154	1.16411
				1.28769	0.93		0.85846		1.07308		0.85846	1.35923	0.85846	0.77607
				0.78692	0.64385		0.93		1.00154		0.85846	1.14462	1.00154	0.72064
				1.07308	0.85846		0.78692		1.14462		0.85846	0.71538	0.71538	0.72064
				0.93	0.93		1.07308		1.00154		0.78692	0.85846	0.71538	0.6652
				0.78692	0.78692		1.00154		0.85846		0.85846	1.00154	1.00154	0.8315
				1.50231	0.85846		0.78692		0.85846		0.93	1.07308	0.78692	0.55434
				0.93	0.93		0.71538		1.00154		0.93	0.78692	0.93	0.94237
				1.00154	0.78692		0.85846		0.71538		0.78692	1.00154	1.00154	0.77607
				0.93	0.85846		0.71538		0.85846		0.71538	0.85846	0.71538
				1.21615	0.93		0.85846		0.85846		0.71538	0.64385	0.71538
				1.28769	0.93		1.07308		0.85846		0.71538	0.85846	1.21615
				0.85846			0.78692		0.71538		0.78692	0.85846	1.00154
				0.93			0.85846		0.78692		0.85846	0.85846	1.14462
				1.14462			0.78692		0.78692		0.93	1.00154	1.00154
				0.85846			1.21615		1.00154		0.78692	0.85846	1.00154
				1.00154			0.93		1.28769		0.78692	1.28769	0.71538
				1.00154			0.85846		0.85846		0.78692	0.85846	1.07308
				1.00154			0.85846		0.78692		0.78692	0.78692	0.85846
				0.71538			0.93		0.85846		0.71538	0.64385	0.78692
				0.78692			1.00154		0.93		0.78692	0.64385	0.78692
				0.85846			0.93		0.85846		0.78692	0.85846	1.07308
				1.00154			0.85846		0.85846		0.78692	0.93	0.57231
				1.00154			0.93		0.85846		0.78692	0.64385	0.78692
				1.14462			0.71538		1.21615		0.85846	0.85846	0.64385
				1.21615			0.85846		0.85846		0.78692	0.64385	0.93
				1.21615			0.78692		0.78692		0.85846	0.85846	0.78692
				0.85846			0.85846		0.85846		0.71538	0.85846	1.00154
				1.21615			0.85846		0.85846		0.85846	1.00154	1.00154
				1.21615			0.78692		1.00154		0.93	0.78692	0.71538
				1.07308			1.14462		0.71538		1.07308	0.93	1.07308
				1.00154			0.71538		0.85846		0.85846	0.85846	0.85846
				0.78692			1.07308		0.85846		0.85846	0.85846	0.78692
				0.85846			0.78692		0.71538		0.93	1.00154	0.78692
							1.28769		0.85846		0.78692	1.07308	1.07308
							1.28769		1.00154		0.93	0.93	0.57231
							0.85846		0.64385		0.78692	1.00154	0.78692
							0.85846		0.85846		0.78692	0.85846	0.64385
							1.14462		0.93		0.85846	0.71538	0.93
							0.93		0.85846		0.93	0.71538	0.78692
							0.78692		0.93		0.64385	0.93	0.85846
							0.85846		1.28769		0.85846	0.85846	0.93
							1.00154		1.21615		1.00154	0.78692	1.00154
							1.00154		0.93		0.78692	0.78692	0.93
							0.78692		0.71538		0.64385	1.00154	1.00154
							1.21615		0.71538		0.78692	0.85846	0.64385
							1.21615		1.35923		1.00154	1.21615	0.78692
							1.14462		0.64385		0.64385	1.14462	0.85846
							1.00154		1.00154		0.71538	0.71538	1.00154
							0.78692		0.85846		0.57231	0.78692	1.07308
							1.00154		0.93		0.71538	1.07308	0.93
							0.78692		1.28769		0.71538	0.85846	0.78692
							1.00154		1.14462		1.07308	1.14462	0.78692
							1.00154		0.78692		1.00154	0.93	0.71538
							1.07308		0.78692		0.85846	0.85846	0.85846
							0.64385		1.00154		0.64385	0.71538	0.85846
							0.93		0.78692		0.64385	0.85846	0.93
							1.14462		0.93		0.71538	1.21615	0.71538
							1.28769		1.14462		0.71538	0.85846	0.71538
							1.14462		1.07308		0.71538	0.78692	0.93
							1.28769		0.93		0.85846	1.00154	0.85846
							1.43077		1.21615		0.71538	0.78692	0.78692
							1.07308		0.93		0.64385	0.57231	0.78692
							0.93		0.85846		0.57231	0.85846	0.78692
							0.93		0.71538		0.57231	0.78692	1.00154
							0.93		0.93		0.71538	0.85846	0.78692
							0.71538		1.14462		0.85846	0.93	0.78692
							0.85846		0.93		0.93	0.93	0.78692
							1.00154		1.07308		0.78692	1.00154	0.78692
							1.07308		1.00154		0.85846	1.07308	0.78692
							1.00154		1.00154		0.78692	0.57231	0.71538
							0.93		0.64385		1.00154	0.57231	1.00154
							0.71538		0.85846		0.71538	0.71538	0.71538
							1.00154		0.85846		0.50077	1.00154	1.00154
							0.71538		1.00154		0.78692		1.00154
							0.78692		0.85846		0.71538		0.85846
							1.00154		0.57231		0.93		0.93
							1.21615		1.00154		0.78692		0.78692
							1.00154		1.00154		0.78692		0.85846
							1.00154		0.71538		0.78692		0.85846
							0.93		1.00154		0.85846		0.85846
							1.14462		0.85846		0.78692		0.85846
							0.85846		0.85846		0.78692		0.93
							0.78692		0.71538		0.78692		1.07308
							0.85846		1.07308		0.85846		1.14462
							0.71538		0.78692		0.64385		1.07308
							0.71538		1.00154		0.71538		1.07308
							0.85846		0.93		0.85846		1.07308
							0.85846		0.71538		0.64385		0.93
							1.14462		0.78692		1.07308		0.85846
							1.21615		1.00154		0.85846		1.00154
							1.14462		0.71538		0.85846		1.07308
							0.85846		0.64385		0.85846		1.28769
							1.14462		0.78692		0.78692		1.14462
							1.14462		0.85846		0.64385		1.00154
							0.85846		0.78692		0.71538		0.78692
							1.21615		0.78692		0.71538		0.85846
							1.00154		0.85846		0.64385		1.14462
							1.14462		0.78692		0.71538		0.93
							1.00154		0.85846		0.85846		0.93
							1.00154		0.93		0.85846		1.21615
									0.85846		0.85846		1.00154
									0.78692		0.85846		0.71538
									0.85846		0.71538		0.85846
									0.93		0.85846		1.00154
									1.00154		0.78692		0.78692
									0.85846		0.78692		1.07308
									0.78692		0.57231		0.85846
									1.00154		0.71538		0.78692
									0.78692		0.85846		0.85846
									1.28769		0.78692		0.78692
									0.85846		0.64385		1.00154
									0.85846		0.78692		1.00154
									0.78692		0.85846		0.71538
									0.85846		0.93		0.93
									0.93		0.93		0.85846
									0.71538		0.85846
											0.93
											0.85846
											0.78692
											0.85846
											0.85846
											0.93
											0.64385
											0.71538
											0.85846
											0.85846
											0.78692
											0.93
											0.71538
											0.78692
				LTH	IRBLa-A	IRBL19-A	IRBLta-cp1	IRBL20-IR24	IRBLi-F5	IRBL3-CP4	IRBLk-K	IRBLsh-S	IRBLKs-S	IRBL9-W
			P value		6.21964e-18	1.7033e-07	0.00358879	4.45155e-13	1.99441e-10	9.67811e-09	1.00859e-47	6.03813e-07	1.21966e-13	1.46302e-05

## Sheet: Supplementary Figure 3
Supplementary Figure 3a				Supplementary Figure 3c				Supplementary Figure 3f				Supplementary Figure 3g				Supplementary Figure 3h
KY131+FM4 20min				Relative signal intensity of Cytoplasm/PM				Relative size of BFA body				Number of BFA body (%)				Sak contents （ng/g FW）
				KY131	KY131-Pigm			KY131	KY131-Pigm			KY131	KY131-Pigm			KY131	KY131-Pigm
				0.14902	0.09546			1.66177	0.82875			39.5349	42			0.301	0.582
				0.14041	0.10337			2.38428	0.65026			36.6667	30			0.275	0.687
				0.17781	0.10176			2.09528	0.93926			37.5	26			0.237	0.589
				0.19784	0.09178			1.80627	1.15601			51.1111	46			0.106	0.822
				0.13632	0.07792			1.73402	1.15601			60	40
				0.17635	0.07662			1.44502	1.15601			52	14			KY131	KY131-Pigm
				0.15986	0.091			1.15601	0.93926			66.6667	20		P value		0.00101149
				0.11453	0.10396			1.87852	0.86701			24	10
				0.22742	0.09427			2.31203	0.79476			28	16
				0.14841	0.11191			0.72251	0.79476			30	36
				0.11764	0.09855			0.86701	0.86701			62	28
Supplementary Figure 3b				0.1066	0.09406			2.09528	0.86701			42	24
KY131-Pigm+FM4 20min				0.11128	0.11581			1.44502	0.86701			38	30
				0.10236	0.13901			1.15601	0.69164
				0.10396	0.10306			1.08376	0.72251			KY131	KY131-Pigm
				0.17203	0.10503			1.08376	0.65026		P value		0.0035488
				0.11092	0.10727			1.01151	0.86701
				0.0924	0.10311			1.01151	0.86701
				0.09423	0.17493			1.15601	0.57801
				0.09547	0.13766			0.86701	1.08376
				0.12031	0.09108			0.79476	1.15601
				0.11783	0.0679			0.72251	0.86701
				0.16124	0.08989			0.86701	0.79476
				0.12086	0.1482			1.01151	0.86701
				0.16612	0.11278			0.57801	0.86701
Supplementary Figure 3c				0.07492	0.12885			0.79476	1.03417
KY131+BFA25+FM4				0.10799	0.15283			0.79476	0.72251
				0.09906	0.11772			1.08376	0.86701
				0.09465	0.17586			0.86701	0.86701
				0.10993	0.07902			0.93926	0.57801
				0.10732	0.10353			1.30052	0.72251
				0.1188	0.12797			1.37277	1.15601
				0.12627	0.12953			1.15601	0.86701
				0.18038	0.15752			0.79476	0.79476
				0.23127	0.06537			1.44502	0.79476
				0.13106	0.07758			1.44502	1.15601
				0.11459	0.12154			0.86701	0.86701
				0.10653	0.10233			1.51727	0.86701
				0.09117	0.0823			1.37277	1.08376
Supplementary Figure 3d				0.11706	0.11182			0.79476	0.93926
KY131-Pigm+BFA25+FM4				0.10598	0.13006			1.37277	0.86701
				0.10437	0.12539			1.44502	1.15601
				0.13499	0.0774			0.86701	0.86701
				0.14286	0.08646			1.08376	0.86701
				0.11614	0.11788			1.08376	1.15601
				0.11609	0.08777			1.01151	1.07671
				0.15887	0.14347			0.93926	0.72251
				0.11075	0.09442			0.93926	0.72251
				0.14028	0.11256			1.01151	0.86701
				0.11864	0.13088			0.72251	0.86701
				0.15065	0.14132			1.08376	0.65026
				0.1135	0.13911			1.08376	1.08376
				0.14623	0.10423			0.72251	0.65026
				0.17346	0.13028			1.15601	0.57801
				0.18098	0.10612			1.22827	0.79476
				0.15142	0.07184			0.86701	0.79476
				0.15275	0.08102			1.15601	0.79476
				0.09917	0.10619			1.44502	0.65026
				0.19902	0.08349			0.72251	0.86701
				0.13708	0.07968			0.79476	0.50576
				0.15493	0.16345			1.15601	0.86701
				0.12589	0.11154			0.79476	0.79476
				0.2655	0.07628			1.30052	0.86701
				0.16422	0.08468			2.16753	0.57801
				0.16129	0.14392			1.08376	0.65026
				0.10326	0.10489			1.80627	0.36125
				0.13219	0.09144			0.79476	0.65026
				0.14366	0.08824			1.44502	0.57801
				0.10322	0.07836			1.44502	0.50576
				0.08633	0.07346			0.86701	0.57801
				0.08989	0.11355			0.93926	0.65026
				0.10254	0.07584			0.72251	1.01151
				0.11226	0.14767			1.15601	0.86701
				0.12758	0.12854			0.93926	0.72251
				0.16581	0.14176			1.44502	0.86701
				0.12244	0.13755			1.44502	0.72251
				0.1102	0.14664			1.80627	0.86701
				0.15202	0.17363			0.65026	0.43351
				0.10819	0.16661			0.93926	0.65026
				0.09144	0.07693			1.01151	0.50576
				0.09116	0.08616			1.01151	0.50576
				0.12411	0.08503			1.58952	1.15601
				0.06665	0.10058			1.51727	0.86701
				0.09662	0.06637			1.01151	0.72251
				0.1182	0.09633			1.15601	0.65026
				0.08533	0.06077			0.72251	0.86701
				0.09955	0.09784			1.22827	0.65026
				0.11856	0.07184			1.01151	1.15601
				0.11448	0.06641			1.01151	0.86701
				0.09121	0.09141			1.01151	0.86701
				0.07531				1.08376	0.50576
				0.09958				1.87852	0.86701
				0.11237				1.22827	0.86701
				0.14085				1.08376	1.08376
				0.09676				0.86701	0.65026
				0.09588				1.01151	0.65026
				0.11047				0.72251	0.65026
				0.08566				0.72251	0.86701
				0.13692				0.86701	0.86701
				0.11995				0.93926	0.72251
				0.10642				0.65026	0.65026
				0.13746				1.66177	0.79476
				0.13513				0.86701	0.43351
				0.0617				0.72251	0.57801
				0.12496				0.86701	0.65026
				0.08588				0.72251	0.93926
				0.16635				0.72251	0.73384
				0.13815				0.93926	0.57801
				0.1603				0.43351	0.50576
				0.1722				0.79476	0.93926
				0.15852				0.50576	0.65026
				0.15121				0.93926	0.289
				0.07275				0.57801	0.65026
				0.0882				0.289	0.57801
				0.0777				0.43351	0.57801
				0.07378				0.65026	0.57801
				0.07006				0.57801	0.50576
				0.06803				0.65026	0.65026
				0.07709				0.43351	1.01151
				0.17413				1.01151	0.72251
				0.11415				0.79476	0.65026
				0.09709				0.50576	1.01151
				0.10904				0.72251	0.86701
				0.09454				0.65026	0.86701
				0.14987				0.57801	0.93926
				0.13477				0.50576	0.93926
				0.135				0.79476	0.96758
				0.13326				0.57801	0.901
				0.13172				0.43351	1.15601
				0.05812				0.86701	0.7069
				0.07253				1.08376	1.22827
				0.08319				0.86701	1.01151
				0.16169				1.22827	0.65026
				0.08361				0.72251	0.93926
				0.12381				0.86701	0.72251
				0.14969				1.01151	1.01151
				0.20093				0.93926	0.93926
				0.06709				1.01151	1.01151
				0.15129				1.08376	0.86701
				0.11489				0.86701	0.79476
				0.06812				1.01151	0.57801
				0.06719				1.01151	0.65026
				0.07209				1.01151	1.01151
				0.11714				0.93926	0.93926
				0.09884				0.86701	0.79476
				0.14366				0.79476	0.96758
				0.10253				0.72251	0.93926
				0.18578				0.86701	1.01151
				0.20609				1.22827	0.86701
				0.15034				0.36125	0.79476
								0.50576	0.79476
				KY131	KY131-Pigm			0.50576
			P value		0.000355345			0.50576
								1.37277
								1.01151
								0.65026
								0.72251
								1.01151
								1.30052
								0.72251
								0.72251
								0.72251
								0.79476
								0.43351
								0.50576
								0.50576
								0.57801
								0.57801
								0.93926
								0.65026
								0.57801
								0.79476
								1.15601
								1.37277
								0.65026
								1.08376
								1.08376
								1.51727
								0.72251
								0.79476
								1.58952
								0.72251
								KY131	KY131-Pigm
							P value		4.91327e-08

## Sheet: Supplementary Figure 5
Supplementary Figure 5a				Supplementary Figure 5k												Supplementary Figure 5l
NPB				Relative signal intensity of Cytoplasm/PM												Sak contents （ng/g FW）
				NPB	NahG	TP309	OsNPR1-RNAi	OsROD1-OE	ZH11	ipa1	35S::miR393a	DongJing	arf12			NPB	NahG	TP309	OsNPR1-RNAi	OsROD1-OE	ZH11	ipa1	35S::miR393a	DongJing	arf12
				0.06588	0.0478	0.08356	0.07988	0.09363	0.09434	0.16436	0.05551	0.10766	0.11436			1.09	0.47	0.451	0.191	0.352	0.62	0.24	0.1	0.417	0.23
				0.10209	0.11856	0.07772	0.12412	0.11349	0.12168	0.15046	0.06608	0.0944	0.06832			0.83	0.328	0.471	0.244	0.313	0.55	0.38	0.17	0.474	0.227
				0.05115	0.10607	0.05186	0.118	0.14729	0.05209	0.30355	0.06305	0.0894	0.06517			1.21	0.548	0.539	0.272	0.36	0.41	0.35	0.17	0.408	0.309
				0.05736	0.08915	0.05632	0.12437	0.11141	0.08944	0.1922	0.05834	0.10009	0.07002			0.86					0.46	0.23
				0.10465	0.12911	0.15957	0.09244	0.12348	0.13979	0.1165	0.05811	0.06693	0.07337			0.804
				0.06372	0.11021	0.14341	0.09945	0.15956	0.06629	0.08421	0.08601	0.08403	0.09634
				0.04844	0.14739	0.23623	0.13048	0.12733	0.10358	0.2181	0.08472	0.05439	0.08872			NPB	NahG	TP309	OsNPR1-RNAi	OsROD1-OE	ZH11	ipa1	35S::miR393a	DongJing	arf12
				0.14562	0.16573	0.13554	0.07108	0.07741	0.13392	0.318	0.0661	0.06884	0.14194		P value		0.00271453		0.00224827	0.0161346		0.0139532	0.00159712		0.00752143
				0.05743	0.06176	0.09055	0.15585	0.12239	0.10334	0.12736	0.06694	0.0878	0.05404
				0.13191	0.05066	0.06831	0.12686	0.09378	0.14828	0.15072	0.06798	0.08956	0.05153
				0.07466	0.08626	0.09048	0.10214	0.08605	0.05123	0.27881	0.07045	0.11026	0.08726
Supplementary Figure 5b				0.05655	0.08054	0.16276	0.23066	0.11654	0.05723	0.28409	0.06502	0.13322	0.08959
NahG				0.12396	0.06122	0.08793	0.12261	0.19282	0.06122	0.0662	0.05857	0.06113	0.05435
				0.12192	0.05216	0.13764	0.20567	0.12847	0.06663	0.22407	0.08232	0.0703	0.07
				0.08438	0.09387	0.13825	0.10094	0.08264	0.10185	0.08813	0.07715	0.09315	0.09095
				0.08259	0.08091	0.08829	0.11157	0.12063	0.13961	0.1839	0.06201	0.0705	0.07816
				0.04731	0.10863	0.09697	0.1384	0.09045	0.08418	0.10798	0.09228	0.08466	0.05185
				0.05089	0.08823	0.12496	0.15855	0.09584	0.06702	0.31039	0.04448	0.06861	0.08141
				0.03076	0.04099	0.15096	0.14298	0.12469	0.1098	0.28305	0.14886	0.09258	0.07754
				0.0586	0.0551	0.08776	0.15272	0.15713	0.11271	0.16908	0.14648	0.05974	0.10485
				0.05026	0.06018	0.12259	0.13347	0.11717	0.08644	0.16811	0.13571	0.08842	0.07762
				0.03564	0.19688	0.04393	0.1958	0.19629	0.05589	0.22063	0.20894	0.07389	0.06831
				0.07069	0.1036	0.11399	0.0677	0.20344	0.08751	0.27553	0.16264	0.13009	0.13199
				0.08341	0.08165	0.08469	0.10706	0.19423	0.05793	0.15235	0.18462	0.12469	0.06829
				0.0423	0.05025	0.1156	0.0715	0.17943	0.1337	0.16278	0.18257	0.08986	0.10839
Supplementary Figure 5c				0.03721	0.07068	0.06229	0.09696	0.28894	0.07689	0.14845	0.21421	0.05658	0.12659
TP309				0.05309	0.1315	0.11131	0.08392	0.13765	0.10934	0.16268	0.1901	0.16661	0.05241
				0.19022	0.0417	0.07271	0.0392	0.12131	0.08937	0.10354	0.21014	0.15103	0.0535
				0.08399	0.07065	0.06569	0.04479	0.10796	0.12242	0.13637	0.1532	0.07705	0.04984
				0.1114	0.10378	0.0629	0.04709	0.15642	0.09441	0.15787	0.15934	0.07668	0.14495
				0.06175	0.06823	0.05106	0.03458	0.08661	0.10767	0.11423	0.18695	0.09233	0.08047
				0.12833	0.09299	0.10039	0.04488	0.25977	0.14336	0.19238	0.18595	0.08656	0.05752
				0.17552	0.06214	0.05256	0.07754	0.25241	0.10196	0.18563	0.19451	0.07933	0.13757
				0.16392	0.12905	0.07779	0.07784	0.11037	0.10398	0.19186	0.29032	0.05999	0.08439
				0.10268	0.08906	0.10336	0.04666	0.14335	0.08522	0.27431	0.19955	0.07023	0.06694
				0.15127	0.13316	0.13454	0.10717	0.14294	0.13336	0.15999	0.2214	0.19839	0.18072
				0.06238	0.05767	0.05728	0.04747	0.23487	0.13187	0.17727	0.2966	0.08665	0.10883
				0.03433	0.08352	0.26432	0.09139	0.17604	0.08602	0.19543	0.25564	0.1083	0.17385
				0.04313	0.12421	0.14936	0.10259	0.0859	0.11182	0.17906	0.26227	0.1211	0.23546
Supplementary Figure 5d				0.06597	0.19337	0.10775	0.09461	0.16734	0.07467	0.1762	0.271	0.08407	0.0789
OsNPR1-RNAi				0.0543	0.12883	0.08712	0.15914	0.22246	0.11257	0.20241	0.17817	0.10604	0.11578
				0.03551	0.07786	0.19143	0.13928	0.19519	0.10405	0.16304	0.28053	0.1144	0.08275
				0.03065	0.12201	0.08736	0.13355	0.1654	0.08574	0.21634	0.2808	0.16116	0.08884
				0.08657	0.17404	0.06612	0.17903	0.25674	0.14963	0.33225	0.08337	0.11728	0.05898
				0.08412	0.11254	0.09327	0.14331	0.26913	0.1368	0.25238	0.10163	0.13494	0.04806
				0.127	0.07228	0.12941	0.10529	0.29151	0.1415	0.19081	0.07127	0.09688	0.08377
				0.08633	0.06206	0.08784	0.0994	0.3838	0.12106	0.11229	0.09212	0.08711	0.05636
				0.10893	0.11966	0.07433	0.07645	0.36342	0.14206	0.29838	0.15051	0.0802	0.06764
				0.16707	0.17777	0.08227	0.05836	0.34676	0.12016	0.25394	0.10568	0.068	0.1003
				0.0745	0.19036	0.05393	0.11257	0.3789	0.1208	0.25258	0.07162	0.07679	0.06296
				0.08177	0.14303	0.09445	0.15857	0.20457	0.16268	0.1814	0.06702	0.0818	0.19779
				0.07773	0.072	0.07745	0.13959	0.15086	0.10237	0.27846	0.14935	0.09089	0.12041
				0.07313	0.09363	0.17581	0.30829	0.25086	0.1247	0.1722	0.242	0.07758	0.22552
Supplementary Figure 5e				0.03891	0.12118	0.09812	0.16028	0.17358	0.09302	0.17377	0.09726	0.07042	0.12574
OsROD1-OE				0.12747	0.20481	0.10653	0.09186	0.22044	0.09669	0.37558	0.12196	0.07213	0.17267
				0.09115	0.08496	0.09169	0.13228	0.16012	0.06805	0.2784	0.13299	0.06428	0.11661
				0.14267	0.08845	0.13921	0.08643	0.28455	0.06397	0.35372	0.10767	0.17036	0.20743
				0.13691	0.12924	0.07092	0.16062	0.2114	0.05054	0.29606	0.168	0.07394	0.23942
				0.09241	0.09495	0.09598	0.08562	0.29879	0.07394	0.25889	0.12212	0.08635	0.16168
				0.03547	0.14381	0.08457	0.08544	0.19443	0.11468	0.1759	0.13497	0.16033	0.16691
				0.06927	0.11299	0.11681	0.07823	0.14766	0.05526	0.28835	0.16027	0.12006	0.21049
				0.06586	0.08633	0.04296	0.08754	0.17043	0.14072	0.30816	0.07885	0.11273	0.16864
				0.03697	0.06887	0.1034	0.12781	0.21372	0.07566	0.22857	0.12616	0.11555	0.17506
				0.03342	0.10329	0.10989	0.10217	0.18809	0.1362	0.33511	0.17271	0.08878	0.20024
				0.04732	0.13478	0.13169	0.09217	0.20907	0.13438	0.24276	0.14711	0.09514	0.16572
				0.05995	0.09997	0.15185	0.10334	0.1067	0.08063	0.31083	0.16326	0.08126	0.10365
				0.05661	0.16729	0.13636	0.06715	0.11857	0.06751	0.17915	0.1258	0.08236	0.16648
Supplementary Figure 5f				0.10205	0.11956	0.13049	0.09005	0.189	0.07631	0.24855	0.14912	0.07089	0.14663
ZH11				0.06368	0.08378	0.09154	0.14285	0.16753	0.11098	0.36479	0.17387	0.1163	0.23469
				0.07852	0.11791	0.08234	0.12245	0.21374	0.085	0.24504	0.14084	0.0957	0.05845
				0.03861	0.05137	0.08064	0.11971	0.08156	0.11811	0.27381	0.13037	0.05745	0.10915
				0.08493	0.04865	0.07021	0.19098	0.13026	0.11246	0.35556	0.0781	0.04567	0.12441
				0.08008	0.05332	0.09984	0.12445	0.08312	0.15027	0.06927	0.15233	0.05831	0.06682
				0.10387	0.06765	0.06814	0.09886	0.11132	0.11453	0.1624	0.069	0.12104	0.10728
				0.05822	0.11989	0.101	0.12356	0.0723	0.13983	0.15602	0.18334	0.10999	0.16404
				0.05684	0.06796	0.09189	0.07943	0.13349	0.09368	0.26493	0.08994	0.05822	0.22176
				0.06848	0.06003	0.19937	0.11495	0.11312	0.14566	0.14476	0.05889	0.06284	0.10084
				0.08888	0.05693	0.14705	0.08527	0.08158	0.07746	0.18462	0.09191	0.06571	0.06784
				0.09495	0.03856	0.07826	0.11359	0.10692	0.1039	0.26011	0.13006	0.12688	0.15839
				0.08072	0.10322	0.19013	0.20678	0.14214	0.13559	0.16454	0.07582	0.10033	0.10895
				0.12031	0.16702	0.16896	0.2206	0.07576	0.14119	0.20148	0.09164	0.06598	0.20028
Supplementary Figure 5g				0.0963	0.12069	0.18649	0.08502	0.13131	0.18953	0.20106	0.05702	0.07669	0.06429
ipa1				0.10036	0.1272	0.17755	0.17032	0.38233	0.1519	0.25817	0.14081	0.0929	0.08828
				0.05797	0.12333	0.23471	0.14027	0.0904	0.05537	0.2631	0.0887	0.06879	0.07446
				0.09723	0.06872	0.2257	0.10975	0.27581	0.07433	0.30423	0.08278	0.07106	0.04683
				0.10775	0.13637	0.17306	0.14501	0.12171	0.07651	0.15156	0.11715	0.08383	0.06211
				0.08937	0.11951	0.12422	0.14276	0.09341	0.1248	0.06148	0.11194	0.07157	0.11296
				0.11321	0.07747	0.16009	0.12677	0.09206	0.09274	0.14621	0.09237	0.05387	0.1792
				0.13069	0.07837	0.23966	0.12984	0.08733	0.20521	0.135	0.23576	0.13208	0.1449
				0.09009	0.07005	0.13592	0.06489	0.09637	0.16073	0.15824	0.09832	0.08315	0.13544
				0.1163	0.16812	0.14918	0.10429	0.34885	0.09897	0.07602	0.0956	0.09533	0.11929
				0.08025	0.12137	0.20906	0.2155	0.35583	0.19355	0.06137	0.16118	0.09978	0.26976
				0.10842	0.13393	0.25062	0.21322	0.29026	0.1329	0.21571	0.06999	0.06889	0.09659
				0.14472	0.09224	0.18472	0.20115	0.14747	0.14083	0.11583	0.10002	0.12721	0.06926
				0.08475	0.0862	0.16346	0.23631	0.10986	0.10754	0.18864	0.15523	0.07317	0.09978
Supplementary Figure 5h				0.10646	0.09448	0.23095	0.30841	0.15046	0.16399	0.11291	0.27194	0.03501	0.11743
35S::miR393a				0.07574	0.10163	0.2439	0.24826	0.18774	0.1385	0.13777	0.16873	0.14988	0.05149
				0.08598	0.13273	0.06826	0.2816	0.13789	0.13857	0.06124	0.28245	0.16775	0.08044
				0.05784	0.06512	0.10163	0.26727	0.12601	0.03869	0.06223	0.20093	0.07846	0.08222
				0.08219	0.10564	0.06025	0.2259	0.16418	0.09222	0.06783	0.16861	0.0613	0.07626
				0.07599	0.10936	0.09844	0.30607	0.13271	0.07519	0.06234	0.179	0.11236	0.09507
				0.06678	0.13956	0.07907	0.24231	0.11682	0.07454	0.13946	0.24848	0.06497	0.13684
				0.06842	0.19459	0.19378	0.21728	0.07571	0.11595	0.15624	0.10739	0.06848	0.07051
				0.1091	0.16184	0.06449	0.19753	0.14296	0.11531	0.11341	0.09463	0.05232	0.06436
				0.11111	0.1042	0.06839	0.25476	0.09524	0.03201	0.0879	0.19167	0.11056	0.07662
				0.09221	0.13085	0.09586	0.23182	0.08662	0.05455	0.13212	0.10059	0.04033	0.07831
				0.07475	0.15406	0.08126	0.2101	0.11758	0.04872	0.06534	0.15487	0.05811	0.08815
				0.04595	0.10327	0.12309	0.09181	0.12535	0.19447	0.0886	0.24739	0.03563	0.07989
				0.04514	0.10075	0.11752	0.06874	0.17415	0.11122	0.07042	0.23837	0.06485	0.06241
Supplementary Figure 5i				0.04706	0.03646	0.09409	0.19275	0.16989	0.13037	0.07764	0.22446	0.05411	0.07402
DongJing				0.05901	0.04207	0.0737	0.1463	0.19748	0.06344	0.19856	0.18321	0.08093	0.04781
				0.04649	0.08094	0.11594	0.20076	0.14643	0.11598	0.18892	0.16097	0.08686	0.04959
				0.09725	0.12736	0.11854	0.12217	0.20394	0.11077	0.08407	0.26181	0.04644	0.05605
				0.07108	0.05883	0.19196	0.07553	0.13374	0.19825	0.12273	0.15673	0.05988	0.22394
				0.07651	0.08371	0.11743	0.13006	0.24093	0.08303	0.14082	0.10294	0.04178	0.2083
				0.03601	0.04835	0.08815	0.1124	0.20019	0.2025	0.21628	0.2118	0.09836	0.09191
				0.06825	0.06825	0.16713	0.06149	0.2671	0.06909	0.18548	0.13781	0.05898	0.25775
				0.06999	0.05938	0.10622	0.13488	0.11618	0.08201	0.25353	0.17342	0.05095	0.10305
				0.09731	0.04505	0.06399	0.18521	0.24249	0.13067	0.25543	0.09606	0.04771	0.16367
				0.07003	0.06436	0.10169	0.07086	0.25192	0.11299	0.14437	0.06749	0.04273	0.08722
				0.07057	0.07784	0.0658	0.04975	0.19752	0.09333	0.16376	0.14853	0.09238	0.17499
				0.13753	0.07154	0.053	0.17614	0.2704	0.0911	0.09997	0.09683	0.09164	0.09712
				0.06943	0.05295	0.12339	0.10881	0.27132	0.15858	0.08329	0.07749	0.06513	0.13601
Supplementary Figure 5j				0.13746	0.07373	0.06896	0.12756	0.35427	0.17284	0.08782	0.12479	0.06546	0.06946
arf12				0.14443	0.08921	0.1833	0.13592	0.37274	0.12848	0.10322	0.09094	0.05302	0.22219
				0.10145	0.07884	0.19668	0.17206	0.33147	0.13993	0.10061	0.10146	0.04726	0.22208
				0.09806	0.08735	0.20705	0.11633	0.34219		0.13876	0.10072	0.04974	0.08349
				0.08111	0.05983	0.24272	0.08574	0.33661			0.09279	0.05673	0.05579
				0.11178	0.05251	0.26018	0.12225	0.15984			0.07808	0.07991	0.09578
				0.15583	0.15523	0.25627	0.14502	0.17988			0.14486	0.05489	0.09696
				0.12316	0.07141	0.24805	0.1321	0.14637			0.06667	0.07173	0.06543
					0.18758	0.1809	0.1498	0.27284			0.22921	0.08455	0.08311
					0.04627	0.16598	0.07966	0.19416			0.24339	0.07469	0.13964
					0.04398	0.04558	0.07155	0.1083			0.23116	0.05022	0.09349
					0.09875	0.07745	0.11223	0.18797			0.27404	0.06566	0.04953
					0.05312	0.04527	0.09767	0.1672			0.25864	0.20206	0.1955
					0.09784	0.07726	0.1046	0.11551			0.24699	0.07322	0.05224
					0.06695	0.0882	0.20611	0.17911			0.19575	0.08771	0.19648
					0.07831	0.03288	0.09243	0.22843			0.26073	0.0539	0.15394
					0.11417	0.07904	0.15013	0.19599			0.27852	0.05776	0.26191
					0.05554	0.03364	0.1485	0.25212				0.07067	0.18387
					0.09192	0.05102	0.1969	0.1021				0.05102	0.21226
					0.06683	0.04186	0.11612	0.10758				0.07483	0.10613
					0.08838	0.03362	0.03959	0.23576				0.16523	0.28656
					0.09362	0.03874	0.06545	0.13907				0.05429	0.2608
					0.08291	0.03101	0.0597					0.04986	0.18293
						0.0472	0.04044					0.04069	0.25294
						0.07444	0.07525					0.04465	0.26595
						0.11996	0.03607					0.04784	0.28093
						0.06861	0.0743					0.11139	0.16163
						0.03353	0.06165					0.03952	0.18009
						0.04213	0.0536					0.04424	0.22975
						0.04871	0.04599						0.27436
						0.17722	0.08008						0.2743
						0.03494	0.04733						0.26697
						0.07223	0.05979						0.25969
						0.04032	0.06344						0.28655
						0.02226	0.03957						0.16476
						0.02183	0.08881						0.25789
						0.03591	0.17615						0.20381
						0.02346	0.08848						0.1719
						0.06244	0.10595
						0.03349	0.09024
						0.113	0.14483
						0.03464	0.11433
						0.02523	0.09757
						0.02258	0.24228
						0.05344	0.17034
						0.03987	0.14627
						0.02988	0.13863
						0.07582	0.12048
						0.04956	0.11213
						0.02535	0.11312
						0.04722	0.24244
						0.05392	0.1067
						0.02661	0.11764
						0.02942	0.09104
						0.03967	0.10476
						0.03153	0.11478
						0.03048	0.10338
						0.02398	0.11676
						0.18627	0.04567
						0.06313	0.06887
						0.06099	0.17038
						0.02897	0.14483
						0.04471	0.1225
						0.05687
						0.03852
						0.03465
						0.10207
						0.089
						0.05822
						0.03884
						0.05304
						0.04189
						0.04069
						0.04962
						0.04982
						0.06303
						0.05116
						0.06597
						0.04729
						0.10295
				NPB	NahG	TP309	OsNPR1-RNAi	OsROD1-OE	ZH11	ipa1	35S::miR393a	DongJing	arf12
			P value		0.00447159		1.62928e-05	1.54725e-22		1.09315e-19	7.51486e-08		2.23036e-12

## Sheet: Supplementary Figure 6
Supplementary Figure 6a					Supplementary Figure 6e						Supplementary Figure 6f
	LTH				Relative size of BFA body						Number of BFA body (%)
	DMSO BFA25				LTH						LTH
					DMSO BFA25	SAK10 BFA25	SAK25 BFA25	SAK50 BFA25			DMSO BFA25	SAK10 BFA25	SAK25 BFA25	SAK50 BFA25
					1.35257	0.78307	0.74747	0.49831			25	28	16	8
					1.1746	0.53391	0.5695	0.53391			50	32	24	4
					0.67628	0.46272	0.42713	0.39153			45	28	16	4
					1.10341	0.81866	0.39153	0.42713			48	32	28	8
					1.10341	0.6051	0.53391	0.35594			52	36	20	8
					1.03222	0.53391	0.67628	0.39153			60	36	16	8
					0.96103	0.6051	0.6051	0.42713			52	28		12
					0.74747	0.46272	0.21356	0.46272			68	24		12
					1.35257	0.39153	0.67628	0.35594			68	32		4
					1.49494	0.35594	0.5695	0.46272			44	40		8
					1.56613	0.64069	0.64069	0.32035			68	24		12
					0.99663	0.5695	0.6051	0.6051						8
					0.78307	0.53391	0.67628	0.35594						12
					0.85425	0.67628	0.71188	0.35594
Supplementary Figure 6b					0.81866	0.67628	0.53391	0.28475			DMSO BFA25	SAK10 BFA25	SAK25 BFA25	SAK50 BFA25
	LTH				0.92544	0.74747	0.64069	0.35594		P value		4.48985e-05	3.20169e-06	4.03631e-11
	SAK10 BFA25				1.31697	0.53391		0.39153
					1.06782	0.67628		0.49831
					1.06782	0.88985		0.39153
					1.24579	0.67628		0.21356
					0.6051	0.5695		0.14238
					0.81866	0.67628		0.28475
					0.88985	0.46272		0.24916
					1.77969	0.81866		0.28475
					1.77969	0.81866		0.39153
					1.49494	0.71188		0.46272
					1.63732	0.6051		0.39153
					1.63732	0.53391		0.35594
					0.81866	0.99663		0.24916
					0.64069	0.74747		0.53391
					0.67628	0.49831
					0.5695	1.1746
Supplementary Figure 6c					0.85425	0.78307
	LTH				0.74747	0.99663
	SAK25 BFA25				0.85425	0.78307
					0.64069	0.71188
					0.85425	0.5695
					0.74747	0.67628
					0.96103	0.67628
					0.78307	0.67628
					0.85425	0.6051
					0.71188	0.64069
					0.71188	0.67628
					0.92544	0.67628
					0.92544	0.78307
					0.92544	0.64069
					0.99663	0.96103
					0.99663	1.35257
					0.99663	0.88985
					1.42375	0.78307
Supplementary Figure 6d					1.06782	0.67628
	LTH				1.03222	0.78307
	SAK50 BFA25				1.139	0.78307
					1.03222	0.67628
					0.85425	0.71188
					1.1746	0.78307
					0.85425	0.74747
					1.03222	0.78307
					0.74747	0.67628
					0.88985	0.74747
					0.81866	1.06782
					1.03222	0.71188
					1.10341	0.92544
					0.78307	0.81866
					0.99663	0.71188
					0.74747	1.139
					0.78307	0.85425
					0.88985	0.74747
					0.85425	0.67628
					0.85425	1.28138
					0.85425	1.21019
					0.92544	0.85425
					1.10341	0.71188
					0.85425	0.74747
					0.99663	0.85425
					0.88985	1.139
					0.71188	0.78307
					1.38816	0.78307
					1.38816	0.85425
					1.28138	0.88985
					1.139	0.81866
					0.88985	1.03222
					1.42375	0.64069
					0.88985	0.71188
					0.78307	0.74747
					0.88985	0.74747
					0.92544	0.67628
					0.88985	0.71188
					0.85425	0.74747
					1.42375	0.67628
					1.10341
					0.99663
					0.92544
					0.74747
					1.139
					DMSO BFA25	SAK10 BFA25	SAK25 BFA25	SAK50 BFA25
				P value		2.75285e-12	7.74779e-09	1.11189e-23

## Sheet: Supplementary Figure 7
Supplementary Figure 7a				Supplementary Figure 7g
NPB/ProOsPIN1b::OsPIN1b-GFP #18				Relative size of BFA body
DMSO BFA25				NPB/ProOsPIN1b::OsPIN1b-GFP #18		NPB/ProOsPIN2::OsPIN2-GFP #17		ZH11/35S::OsPIN3t-GFP #3
				DMSO BFA25	SAK100 BFA25	DMSO BFA25	SAK100 BFA25	DMSO BFA25	SAK100 BFA25
				1.00353	1.00353	1.09376	0.81601	0.71618	0.86964
				0.78052	0.78052	1.35418	0.62401	0.71618	0.61387
				0.66902	1.00353	0.72918	0.67201	0.81849	0.81849
				1.11503	1.05928	0.78126	0.81601	0.75432	0.4604
				0.89203	1.39379	1.05601	0.86401	0.51156	0.66502
				0.50176	0.89203	1.00801	0.86401	0.71618	0.86964
				0.78052	0.50176	1.39202	0.72001	0.81849	1.02311
				1.00353	1.22654	0.96001	0.86401	0.81849	0.76733
				1.11503	0.78052	0.86401	0.57601	1.17658	0.86964
				0.61327	1.00353	1.10401	0.67201	1.07427	0.81849
				0.78052	0.66902	1.05601	0.76801	1.12542	0.81849
				1.17078	0.83627	0.57601	0.52801	1.3812	0.76733
				0.72477	0.78052	0.81601	0.78126	1.02311	1.07427
Supplementary Figure 7b				0.83627	1.22654	1.15201	0.52084	1.12542	0.56271
NPB/ProOsPIN1b::OsPIN1b-GFP #18				0.66902	1.11503	1.24802	0.67709	0.76733	0.4604
SAK100 BFA25				1.28229	1.17078	1.34402	0.52084	1.07427	0.66502
				1.49004	1.05928	1.29602	0.93751	1.33005	0.4604
				0.82209	0.83627	1.24802	0.93751	1.17658	0.51156
				1.13037	0.83627	1.34402	0.62501	1.48351	0.61387
				1.23314	1.00353	1.05601	0.57292	1.48351	0.71618
				0.92485	1.11503	1.34402	0.67709	1.33005	0.61387
				1.54142	1.11503	1.05601	0.62501	1.27889	0.51156
				0.87347	1.33804	1.20002	0.46876	1.17658	0.51156
				0.68378	1.17078	0.62401	0.67709	0.81849	1.17658
				0.82209	0.94778	1.29602	0.72918	1.33005	0.56271
				1.43866	1.05928	1.29602	0.62501	0.97196	0.71618
				0.71933	0.10276	1.39202	0.78126	1.53467	0.81849
				1.38728	0.46243	1.25002	0.57292	1.07427	0.4604
				1.13037	0.2569	1.09376	0.62501	0.71618	0.61387
				0.92485	0.35966	1.04168	0.57292	1.27889	0.56574
Supplementary Figure 7c				0.77071	0.77071	0.83334	0.41667	0.9208	0.80146
NPB/ProOsPIN2::OsPIN2-GFP #17				1.49004	0.61657	0.9896	0.67709	1.02311	0.51859
DMSO BFA25				0.66795	0.92485	1.19793	0.67709	0.97196	0.37716
				1.07899	0.51381	1.04168	0.46876	0.9208	1.03719
				1.3359	0.71933	0.88543	0.52084	0.86964	1.03719
				1.38728	1.02761	1.14585	0.46876	1.12542	0.9429
				1.02761	0.51381	0.52084	0.41667	0.61387	0.80146
				1.07899	0.66795	0.72918	0.62501	1.02311	0.80146
				0.66795	0.61657	1.09376	0.57292	1.22773	0.51859
				0.92485	0.82209	0.93751	0.57292	1.33005	0.75432
				1.28452	1.13037	0.67709	0.67709	0.97196	0.9429
				0.92485	0.71933	0.93751	0.57292	1.07427	0.61288
				1.38728	0.66795	1.04168	0.72918	1.02311	1.03719
				0.51381	0.66795	0.83334	0.67709	0.76733	0.80146
				0.51381	0.77071	0.72918	0.78126	0.4604	0.66003
				1.43866	0.56519	0.93751	0.62501	0.30693	0.33001
				1.49004	0.82209	0.57292	0.62501	1.07427	0.75432
Supplementary Figure 7d				1.02761	1.07899	1.3021	0.57292	0.71618	0.84861
NPB/ProOsPIN2::OsPIN2-GFP #17				0.56519	0.41105	0.72918	0.46876	0.71618	0.51859
SAK100 BFA25				1.13037	0.61657	0.62501	0.83334	0.9429	0.80146
				0.82209	0.51381	0.78126	0.46876	0.75432	0.61288
				1.69556	1.07899	1.19793	0.46876	1.13148	0.47145
				1.5928	0.71933	0.52084	0.52084	1.65007	0.84861
				1.49004	1.18176	0.67709	0.57292	0.80146	0.56574
				0.71933	0.82209	1.04168	0.62501	0.99004	0.70717
				1.28452	1.38728	1.04168	0.62501	1.22577	0.61288
				0.77071	1.07899	0.83334	0.62501	0.9429
				0.87347	0.66795	0.52084	0.57292	0.9429
				0.82209	0.71933	0.62501	0.46876	1.17862
				1.07899	1.23314	1.09376	0.62501	0.61288
				1.02761	0.35966	0.9896	0.46876
				1.3359	1.28452	1.19793	0.52084
				1.38728	1.07899	1.09376	0.62501
				0.87347	0.77071	1.3021	0.52084
Supplementary Figure 7e				0.61657	0.66795	1.3021	0.52084
ZH11/35S::OsPIN3t-GFP #3				1.13037	0.71933	1.35418	0.41667
DMSO BFA25				0.41105	0.71933	1.14585	0.9896
				0.56519	1.02761	0.93751	0.83334
				0.82209	0.78052	1.3021	0.57292
				0.82209	1.39379	1.09376	0.41667
				0.55752	0.66902	0.9896	0.83334
				0.72477	0.83627	0.93751	0.57292
				0.66902	0.66902	0.88543	0.83334
				0.89203	0.78052	0.83334	0.36459
				0.72477	0.94778	0.88543	0.62501
				1.39379	0.89203	1.09376	0.72918
				0.78052	0.66902	0.67709	0.83334
				1.05928	0.89203	0.83334	0.46876
				1.33804	0.61327	1.35418	0.46876
				1.11503	0.89203	0.83334	0.57292
				1.11503	0.83627	1.14585	0.52084
Supplementary Figure 7f				1.50529	0.89203	0.83334
ZH11/35S::OsPIN3t-GFP #3				1.50529	0.83627	1.3021
SAK100 BFA25				0.89203	0.61327	1.09376
				0.83627	0.66902	0.67709
				0.61327	0.61327	0.78126
				1.39379	0.83627	1.35418
				1.39379	0.72477	0.93751
				1.05928	0.78052	1.25002
				1.17078	1.33804
				0.66902	0.78052
				0.78052	1.50529
				0.83627	0.78052
				0.55752	1.11503
				0.50176	1.22654
				1.05928	0.61327
				0.72477	0.66902
				1.44954	0.44601
				1.22654	1.00353
				1.11503
				1.39379
				1.05928
				0.55752
				1.17078
				0.72477
				1.00353
				0.89203
				0.94778
				1.00353
				0.78052
				1.33804
				1.05928
				0.89203
				0.72477
				NPB/ProOsPIN1b::OsPIN1b-GFP #18		NPB/ProOsPIN2::OsPIN2-GFP #17		ZH11/35S::OsPIN3t-GFP #3
				DMSO BFA25	SAK100 BFA25	DMSO BFA25	SAK100 BFA25	DMSO BFA25	SAK100 BFA25
			P value		0.000345439		2.86303e-25		1.64215e-09

[truncated: 9 more sheets: Supplementary Figure 8, Supplementary Figure 9, Supplementary Figure 10, Supplementary Figure 11, Supplementary Figure 12, Supplementary Figure 13, Supplementary Figure 14, Supplementary Figure 15, Supplementary Figure 16]
